# Supplementary material for: Network-based modelling reveals cell-type enriched patterns of non-coding RNA regulation during human skeletal muscle remodelling
Source: bioRxiv. 2024 Oct 9:2024.08.11.606848. Preprint. [Version 2] doi: 10.1101/2024.08.11.606848 (PMC11482748; doi:10.1101/2024.08.11.606848)
Supplement: Supplement 1 [file media-1.xlsx]

## Sheet: S1_Transcriptome metrics
Biotypes	ENST-level Count	Gene-Level-Count		These metric represent the upper limit of the technology in muscle tissue and are prior to any study specific filtering
protein_coding	56877	13341		Protein coding genes - filtered at 2SD absolute value (aim is > tissue specificity for GO)
lncRNA	28196	8775		Noncoding genes - filtered at 1SD absolute value to ensure capture of rare cell type expression - and because it does not impact on the background GO issue
retained_intron	24313	0
protein_coding_CDS_not_defined	17119	0		Application of probe-level filtering during CDF production results in a systematic upwards shift in the probe-set signal, especially for lower expressed transcripts
nonsense_mediated_decay	14738	0
snRNA	1484	1484
misc_RNA	1071	1071
processed_transcript	754	0
miRNA	713	713
processed_pseudogene	695	695
snoRNA	576	576
rRNA_pseudogene	397	397
TEC	349	304
unprocessed_pseudogene	317	316
transcribed_processed_pseudogene	202	247
transcribed_unprocessed_pseudogene	151	153
transcribed_unitary_pseudogene	72	103
non_stop_decay	63	0
IG_V_gene	56	56
TR_J_gene	46	46
scaRNA	28	28
IG_C_gene	16	10
TR_V_gene	16	16
IG_J_gene	15	15
IG_D_gene	8	8
protein_coding_LoF	8	0
rRNA	7	7
IG_V_pseudogene	7	7
TR_V_pseudogene	7	7
unitary_pseudogene	5	5
ribozyme	3	3
TR_C_gene	3	3
Mt_tRNA	2	2
IG_C_pseudogene	2	2
Mt_rRNA	1	1
artifact	1	1
translated_processed_pseudogene	1	1
TR_J_pseudogene	1	1

## Sheet: S2_LMR_DE
STEPS TAKEN TO PASS FILTER
1) Meaningful FoldChange (≥1.2 or ≤-1.2)?
2) Significant FDR (<5%)?
ENSTs THAT PASSED FILTER: 465
					465	510	1938
ENST	Gene Symbol	ENSG	description	gene_biotype	Pass Filter?	Meaningful Fold Change?	FDR <5%?	Fold Change	FDR(%)
ENST00000517059	ENSG00000252868	ENSG00000252868	snoRNA	snoRNA	PASS	YES	YES	-1.23187	0.374378
ENST00000364722	ENST00000364722	ENSG00000201592	snoRNA	snoRNA	PASS	YES	YES	-1.2288	1.70321
ENST00000649019	ADAM20P1	ENSG00000290783	ADAM metallopeptidase domain 20 pseudogene 1	lncRNA	PASS	YES	YES	-1.28995	0.172128
ENST00000556964	ADAM20P1	ENSG00000290783	ADAM metallopeptidase domain 20 pseudogene 1	lncRNA	PASS	YES	YES	-1.25347	0.374378
ENST00000574377	ALOX12-AS1	ENSG00000215067	ALOX12 antisense RNA 1	lncRNA	PASS	YES	YES	1.20346	0
ENST00000431648	ANKRD20A5P_ENST00000431648	ENSG00000186481	ankyrin repeat domain 20 family member A5, pseudogene	transcribed_unprocessed_pseudogene	PASS	YES	YES	-1.27876	0
ENST00000570921	ALOX12P2_ENST00000570921	ENSG00000262943	arachidonate 12-lipoxygenase pseudogene 2	transcribed_unprocessed_pseudogene	PASS	YES	YES	-1.23878	1.70321
ENST00000576873	ARHGAP11A-DT	ENSG00000262728	ARHGAP11A divergent transcript	lncRNA	PASS	YES	YES	-1.20518	1.07319
ENST00000429396	ASB15-AS1	ENSG00000230442	ASB15 antisense RNA 1	lncRNA	PASS	YES	YES	-1.22432	0
ENST00000422401	ASB15-AS1	ENSG00000230442	ASB15 antisense RNA 1	lncRNA	PASS	YES	YES	-1.24123	0
ENST00000526069	ABCC6P2	ENSG00000255277	ATP binding cassette subfamily C member 6 pseudogene 2	transcribed_unprocessed_pseudogene	PASS	YES	YES	-1.26989	1.70321
ENST00000450201	CNN2P3	ENSG00000235832	calponin 2 pseudogene 3	processed_pseudogene	PASS	YES	YES	-1.27128	2.60206
ENST00000528551	CAPN1-AS1	ENSG00000254614	CAPN1 antisense RNA 1	lncRNA	PASS	YES	YES	1.31804	0
ENST00000614517	CARMN	ENSG00000249669	cardiac mesoderm enhancer-associated non-coding RNA	lncRNA	PASS	YES	YES	1.21268	1.70321
ENST00000675290	CCDC26	ENSG00000229140	CCDC26 long non-coding RNA	lncRNA	PASS	YES	YES	1.20967	3.86263
ENST00000416118	CHEK2P3	ENSG00000234898	CHEK2 pseudogene 3	unprocessed_pseudogene	PASS	YES	YES	-1.21105	2.60206
ENST00000642293	CYTOR	ENSG00000222041	cytoskeleton regulator RNA	lncRNA	PASS	YES	YES	1.52219	0
ENST00000643321	CYTOR	ENSG00000222041	cytoskeleton regulator RNA	lncRNA	PASS	YES	YES	1.52219	0
ENST00000643509	CYTOR	ENSG00000222041	cytoskeleton regulator RNA	lncRNA	PASS	YES	YES	1.52219	0
ENST00000644040	CYTOR	ENSG00000222041	cytoskeleton regulator RNA	lncRNA	PASS	YES	YES	1.52219	0
ENST00000645729	CYTOR	ENSG00000222041	cytoskeleton regulator RNA	lncRNA	PASS	YES	YES	1.52219	0
ENST00000646386	CYTOR	ENSG00000222041	cytoskeleton regulator RNA	lncRNA	PASS	YES	YES	1.52219	0
ENST00000703011	CYTOR	ENSG00000222041	cytoskeleton regulator RNA	lncRNA	PASS	YES	YES	1.52219	0
ENST00000645138	CYTOR	ENSG00000222041	cytoskeleton regulator RNA	lncRNA	PASS	YES	YES	1.49952	0
ENST00000455131	CYTOR	ENSG00000222041	cytoskeleton regulator RNA	lncRNA	PASS	YES	YES	1.34033	0
ENST00000644577	CYTOR	ENSG00000222041	cytoskeleton regulator RNA	lncRNA	PASS	YES	YES	1.40396	0
ENST00000413202	CYTOR	ENSG00000222041	cytoskeleton regulator RNA	lncRNA	PASS	YES	YES	1.45057	0
ENST00000331944	CYTOR	ENSG00000222041	cytoskeleton regulator RNA	lncRNA	PASS	YES	YES	1.4068	0
ENST00000643589	CYTOR	ENSG00000222041	cytoskeleton regulator RNA	lncRNA	PASS	YES	YES	1.4068	0
ENST00000437561	CYTOR	ENSG00000222041	cytoskeleton regulator RNA	lncRNA	PASS	YES	YES	1.28315	0
ENST00000414584	CYTOR	ENSG00000222041	cytoskeleton regulator RNA	lncRNA	PASS	YES	YES	1.22053	0.172128
ENST00000423846	CYTOR	ENSG00000222041	cytoskeleton regulator RNA	lncRNA	PASS	YES	YES	1.26686	0.172128
ENST00000425653	DANCR	ENSG00000226950	differentiation antagonizing non-protein coding RNA	lncRNA	PASS	YES	YES	1.41589	0
ENST00000676262	DANCR	ENSG00000226950	differentiation antagonizing non-protein coding RNA	lncRNA	PASS	YES	YES	1.27619	0
ENST00000411630	DANCR	ENSG00000226950	differentiation antagonizing non-protein coding RNA	lncRNA	PASS	YES	YES	1.25566	0
ENST00000675191	DANCR	ENSG00000226950	differentiation antagonizing non-protein coding RNA	lncRNA	PASS	YES	YES	1.25339	0
ENST00000653147	DANCR	ENSG00000226950	differentiation antagonizing non-protein coding RNA	lncRNA	PASS	YES	YES	1.26355	0
ENST00000676199	DANCR	ENSG00000226950	differentiation antagonizing non-protein coding RNA	lncRNA	PASS	YES	YES	1.23134	0
ENST00000607591	DIRC3-AS1	ENSG00000233143	DIRC3 antisense RNA 1	lncRNA	PASS	YES	YES	1.23365	3.86263
ENST00000695937	DIRC3-AS1	ENSG00000233143	DIRC3 antisense RNA 1	lncRNA	PASS	YES	YES	1.23365	3.86263
ENST00000695935	DIRC3-AS1	ENSG00000233143	DIRC3 antisense RNA 1	lncRNA	PASS	YES	YES	-1.21361	0
ENST00000650189	DNM3OS	ENSG00000230630	DNM3 opposite strand/antisense RNA	lncRNA	PASS	YES	YES	1.27833	0
ENST00000648909	DNM3OS	ENSG00000230630	DNM3 opposite strand/antisense RNA	lncRNA	PASS	YES	YES	1.25476	0
ENST00000650416	DNM3OS	ENSG00000230630	DNM3 opposite strand/antisense RNA	lncRNA	PASS	YES	YES	1.25504	0
ENST00000417354	DNM3OS	ENSG00000230630	DNM3 opposite strand/antisense RNA	lncRNA	PASS	YES	YES	1.20917	0
ENST00000648228	DNM3OS	ENSG00000230630	DNM3 opposite strand/antisense RNA	lncRNA	PASS	YES	YES	1.28074	0
ENST00000650013	DNM3OS	ENSG00000230630	DNM3 opposite strand/antisense RNA	lncRNA	PASS	YES	YES	1.26373	0
ENST00000442785	DNMT3L-AS1	ENSG00000232010	DNMT3L antisense RNA 1	lncRNA	PASS	YES	YES	-1.27422	1.07319
ENST00000325349	EEF1A1P16	ENSG00000213235	eukaryotic translation elongation factor 1 alpha 1 pseudogene 16	processed_pseudogene	PASS	YES	YES	1.33111	0
ENST00000547505	EEF1A1P17	ENSG00000257907	eukaryotic translation elongation factor 1 alpha 1 pseudogene 17	processed_pseudogene	PASS	YES	YES	1.31721	0.172128
ENST00000559385	EEF1A1P22	ENSG00000259612	eukaryotic translation elongation factor 1 alpha 1 pseudogene 22	processed_pseudogene	PASS	YES	YES	1.30302	0.172128
ENST00000451469	EEF1A1P24	ENSG00000223668	eukaryotic translation elongation factor 1 alpha 1 pseudogene 24	processed_pseudogene	PASS	YES	YES	1.35626	0
ENST00000434005	EEF1A1P6	ENSG00000233476	eukaryotic translation elongation factor 1 alpha 1 pseudogene 6	processed_pseudogene	PASS	YES	YES	1.35163	0
ENST00000514975	EEF1A1P9	ENSG00000249264	eukaryotic translation elongation factor 1 alpha 1 pseudogene 9	processed_pseudogene	PASS	YES	YES	1.32051	0.172128
ENST00000528404	FAM90A25P	ENSG00000251402	family with sequence similarity 90 member A25, pseudogene	unprocessed_pseudogene	PASS	YES	YES	-1.25866	0.592683
ENST00000625069	FGGY-DT	ENSG00000224609	FGGY divergent transcript	lncRNA	PASS	YES	YES	-1.40257	0.374378
ENST00000436225	FGGY-DT	ENSG00000224609	FGGY divergent transcript	lncRNA	PASS	YES	YES	-1.36245	0.592683
ENST00000623433	FGGY-DT	ENSG00000224609	FGGY divergent transcript	lncRNA	PASS	YES	YES	-1.34109	0.592683
ENST00000624265	FGGY-DT	ENSG00000224609	FGGY divergent transcript	lncRNA	PASS	YES	YES	-1.34109	0.592683
ENST00000624582	FGGY-DT	ENSG00000224609	FGGY divergent transcript	lncRNA	PASS	YES	YES	-1.34109	0.592683
ENST00000631064	FGGY-DT	ENSG00000224609	FGGY divergent transcript	lncRNA	PASS	YES	YES	-1.34109	0.592683
ENST00000422303	ENSG00000225727	ENSG00000225727	filamin A interacting protein 1-like (FILIP1L) pseudogene	transcribed_processed_pseudogene	PASS	YES	YES	-1.21041	1.70321
ENST00000505532	GASK1B-AS1	ENSG00000248429	GASK1B antisense RNA 1	lncRNA	PASS	YES	YES	1.23305	0
ENST00000508752	GASK1B-AS1	ENSG00000248429	GASK1B antisense RNA 1	lncRNA	PASS	YES	YES	1.2153	0
ENST00000641293	GOT1-DT	ENSG00000224934	GOT1 divergent transcript	lncRNA	PASS	YES	YES	-1.36494	0.172128
ENST00000412788	H19	ENSG00000130600	H19 imprinted maternally expressed transcript	lncRNA	PASS	YES	YES	1.45683	0
ENST00000447298	H19	ENSG00000130600	H19 imprinted maternally expressed transcript	lncRNA	PASS	YES	YES	1.41003	0
ENST00000414790	H19	ENSG00000130600	H19 imprinted maternally expressed transcript	lncRNA	PASS	YES	YES	1.39957	0
ENST00000439725	H19	ENSG00000130600	H19 imprinted maternally expressed transcript	lncRNA	PASS	YES	YES	1.37772	0
ENST00000691195	H19	ENSG00000130600	H19 imprinted maternally expressed transcript	lncRNA	PASS	YES	YES	1.42149	0
ENST00000411861	H19	ENSG00000130600	H19 imprinted maternally expressed transcript	lncRNA	PASS	YES	YES	1.3966	0
ENST00000428066	H19	ENSG00000130600	H19 imprinted maternally expressed transcript	lncRNA	PASS	YES	YES	1.34842	0
ENST00000431095	H19	ENSG00000130600	H19 imprinted maternally expressed transcript	lncRNA	PASS	YES	YES	1.3579	0
ENST00000436715	H19	ENSG00000130600	H19 imprinted maternally expressed transcript	lncRNA	PASS	YES	YES	1.42056	0
ENST00000442037	H19	ENSG00000130600	H19 imprinted maternally expressed transcript	lncRNA	PASS	YES	YES	1.37884	0
ENST00000701032	H19	ENSG00000130600	H19 imprinted maternally expressed transcript	lncRNA	PASS	YES	YES	1.39592	0
ENST00000417089	H19	ENSG00000130600	H19 imprinted maternally expressed transcript	lncRNA	PASS	YES	YES	1.31039	0
ENST00000689838	ILRUN-AS1	ENSG00000272288	ILRUN antisense RNA 1	lncRNA	PASS	YES	YES	1.28144	0
ENST00000606496	ILRUN-AS1	ENSG00000272288	ILRUN antisense RNA 1	lncRNA	PASS	YES	YES	1.25336	0
ENST00000667026	ILRUN-AS1	ENSG00000272288	ILRUN antisense RNA 1	lncRNA	PASS	YES	YES	1.25336	0
ENST00000606971	ILRUN-AS1	ENSG00000272288	ILRUN antisense RNA 1	lncRNA	PASS	YES	YES	1.2073	0
ENST00000513396	KRT18P54	ENSG00000250834	keratin 18 pseudogene 54	processed_pseudogene	PASS	YES	YES	-1.22489	0.592683
ENST00000420418	LANCL1-AS1	ENSG00000234281	LANCL1 antisense RNA 1	lncRNA	PASS	YES	YES	-1.80266	0
ENST00000416344	LANCL1-AS1	ENSG00000234281	LANCL1 antisense RNA 1	lncRNA	PASS	YES	YES	-1.88713	0
ENST00000433296	LANCL1-AS1	ENSG00000234281	LANCL1 antisense RNA 1	lncRNA	PASS	YES	YES	-1.43964	0
ENST00000586022	LRRC37A16P	ENSG00000267023	leucine rich repeat containing 37 member A16, pseudogene	transcribed_unprocessed_pseudogene	PASS	YES	YES	-1.21951	0.592683
ENST00000421764	LIX1L-AS1	ENSG00000234222	LIX1L antisense RNA 1	lncRNA	PASS	YES	YES	-1.25003	1.07319
ENST00000671094	LINC01091	ENSG00000249464	long intergenic non-protein coding RNA 1091	lncRNA	PASS	YES	YES	-1.33524	0
ENST00000669505	LINC01091	ENSG00000249464	long intergenic non-protein coding RNA 1091	lncRNA	PASS	YES	YES	-1.37812	0
ENST00000700999	LINC01091	ENSG00000249464	long intergenic non-protein coding RNA 1091	lncRNA	PASS	YES	YES	-1.36061	0
ENST00000666756	LINC01091	ENSG00000249464	long intergenic non-protein coding RNA 1091	lncRNA	PASS	YES	YES	-1.35405	0
ENST00000657410	LINC01091	ENSG00000249464	long intergenic non-protein coding RNA 1091	lncRNA	PASS	YES	YES	-1.3659	0
ENST00000688140	LINC01091	ENSG00000249464	long intergenic non-protein coding RNA 1091	lncRNA	PASS	YES	YES	-1.36617	0
ENST00000668501	LINC01091	ENSG00000249464	long intergenic non-protein coding RNA 1091	lncRNA	PASS	YES	YES	-1.34887	0
ENST00000701014	LINC01091	ENSG00000249464	long intergenic non-protein coding RNA 1091	lncRNA	PASS	YES	YES	-1.32585	0
ENST00000684936	LINC01091	ENSG00000249464	long intergenic non-protein coding RNA 1091	lncRNA	PASS	YES	YES	-1.36804	0
ENST00000511919	LINC01091	ENSG00000249464	long intergenic non-protein coding RNA 1091	lncRNA	PASS	YES	YES	-1.34224	0
ENST00000667041	LINC01091	ENSG00000249464	long intergenic non-protein coding RNA 1091	lncRNA	PASS	YES	YES	-1.31273	0
ENST00000667528	LINC01091	ENSG00000249464	long intergenic non-protein coding RNA 1091	lncRNA	PASS	YES	YES	-1.31273	0
ENST00000689676	LINC01091	ENSG00000249464	long intergenic non-protein coding RNA 1091	lncRNA	PASS	YES	YES	-1.33847	0
ENST00000670311	LINC01091	ENSG00000249464	long intergenic non-protein coding RNA 1091	lncRNA	PASS	YES	YES	-1.35351	0
ENST00000687307	LINC01091	ENSG00000249464	long intergenic non-protein coding RNA 1091	lncRNA	PASS	YES	YES	-1.35351	0
ENST00000686783	LINC01091	ENSG00000249464	long intergenic non-protein coding RNA 1091	lncRNA	PASS	YES	YES	-1.36333	0
ENST00000660330	LINC01091	ENSG00000249464	long intergenic non-protein coding RNA 1091	lncRNA	PASS	YES	YES	-1.34415	0
ENST00000508111	LINC01091	ENSG00000249464	long intergenic non-protein coding RNA 1091	lncRNA	PASS	YES	YES	-1.33876	0
ENST00000688429	LINC01091	ENSG00000249464	long intergenic non-protein coding RNA 1091	lncRNA	PASS	YES	YES	-1.35216	0
ENST00000688939	LINC01091	ENSG00000249464	long intergenic non-protein coding RNA 1091	lncRNA	PASS	YES	YES	-1.35216	0
ENST00000655892	LINC01091	ENSG00000249464	long intergenic non-protein coding RNA 1091	lncRNA	PASS	YES	YES	-1.31717	0
ENST00000671655	LINC01091	ENSG00000249464	long intergenic non-protein coding RNA 1091	lncRNA	PASS	YES	YES	-1.31717	0
ENST00000666015	LINC01091	ENSG00000249464	long intergenic non-protein coding RNA 1091	lncRNA	PASS	YES	YES	-1.38107	0
ENST00000691879	LINC01091	ENSG00000249464	long intergenic non-protein coding RNA 1091	lncRNA	PASS	YES	YES	-1.36972	0
ENST00000661665	LINC01091	ENSG00000249464	long intergenic non-protein coding RNA 1091	lncRNA	PASS	YES	YES	-1.32108	0
ENST00000662262	LINC01091	ENSG00000249464	long intergenic non-protein coding RNA 1091	lncRNA	PASS	YES	YES	-1.32108	0
ENST00000669933	LINC01091	ENSG00000249464	long intergenic non-protein coding RNA 1091	lncRNA	PASS	YES	YES	-1.32108	0
ENST00000664622	LINC01091	ENSG00000249464	long intergenic non-protein coding RNA 1091	lncRNA	PASS	YES	YES	-1.37163	0
ENST00000659080	LINC01091	ENSG00000249464	long intergenic non-protein coding RNA 1091	lncRNA	PASS	YES	YES	-1.31739	0
ENST00000663714	LINC01091	ENSG00000249464	long intergenic non-protein coding RNA 1091	lncRNA	PASS	YES	YES	-1.31739	0
ENST00000671260	LINC01091	ENSG00000249464	long intergenic non-protein coding RNA 1091	lncRNA	PASS	YES	YES	-1.31739	0
ENST00000668255	LINC01091	ENSG00000249464	long intergenic non-protein coding RNA 1091	lncRNA	PASS	YES	YES	-1.36248	0
ENST00000670449	LINC01091	ENSG00000249464	long intergenic non-protein coding RNA 1091	lncRNA	PASS	YES	YES	-1.36248	0
ENST00000692159	LINC01091	ENSG00000249464	long intergenic non-protein coding RNA 1091	lncRNA	PASS	YES	YES	-1.33682	0
ENST00000656388	LINC01091	ENSG00000249464	long intergenic non-protein coding RNA 1091	lncRNA	PASS	YES	YES	-1.25835	0
ENST00000671119	LINC01091	ENSG00000249464	long intergenic non-protein coding RNA 1091	lncRNA	PASS	YES	YES	-1.28047	0
ENST00000655571	LINC01091	ENSG00000249464	long intergenic non-protein coding RNA 1091	lncRNA	PASS	YES	YES	-1.26722	0
ENST00000670628	LINC01091	ENSG00000249464	long intergenic non-protein coding RNA 1091	lncRNA	PASS	YES	YES	-1.26722	0
ENST00000514823	LINC01091	ENSG00000249464	long intergenic non-protein coding RNA 1091	lncRNA	PASS	YES	YES	-1.4143	0
ENST00000666490	LINC01091	ENSG00000249464	long intergenic non-protein coding RNA 1091	lncRNA	PASS	YES	YES	-1.40266	0
ENST00000669502	LINC01091	ENSG00000249464	long intergenic non-protein coding RNA 1091	lncRNA	PASS	YES	YES	-1.40529	0
ENST00000661368	LINC01091	ENSG00000249464	long intergenic non-protein coding RNA 1091	lncRNA	PASS	YES	YES	-1.41138	0
ENST00000690721	LINC01091	ENSG00000249464	long intergenic non-protein coding RNA 1091	lncRNA	PASS	YES	YES	-1.42478	0
ENST00000515769	LINC01091	ENSG00000249464	long intergenic non-protein coding RNA 1091	lncRNA	PASS	YES	YES	-1.23745	0
ENST00000662928	LINC01091	ENSG00000249464	long intergenic non-protein coding RNA 1091	lncRNA	PASS	YES	YES	-1.30282	0.172128
ENST00000666328	LINC01091	ENSG00000249464	long intergenic non-protein coding RNA 1091	lncRNA	PASS	YES	YES	-1.29769	0.374378
ENST00000530033	LINC01301	ENSG00000251396	long intergenic non-protein coding RNA 1301	lncRNA	PASS	YES	YES	1.23015	3.86263
ENST00000375987	LINC01854	ENSG00000204460	long intergenic non-protein coding RNA 1854	lncRNA	PASS	YES	YES	-1.44951	0
ENST00000658627	LINC01886	ENSG00000224568	long intergenic non-protein coding RNA 1886	lncRNA	PASS	YES	YES	-1.22878	0
ENST00000662038	LINC01886	ENSG00000224568	long intergenic non-protein coding RNA 1886	lncRNA	PASS	YES	YES	-1.21747	0
ENST00000660653	LINC01886	ENSG00000224568	long intergenic non-protein coding RNA 1886	lncRNA	PASS	YES	YES	-1.20021	0.172128
ENST00000660045	LINC01905	ENSG00000267057	long intergenic non-protein coding RNA 1905	lncRNA	PASS	YES	YES	-1.20151	1.07319
ENST00000660935	LINC01905	ENSG00000267057	long intergenic non-protein coding RNA 1905	lncRNA	PASS	YES	YES	-1.20151	1.07319
ENST00000661664	LINC01905	ENSG00000267057	long intergenic non-protein coding RNA 1905	lncRNA	PASS	YES	YES	-1.20151	1.07319
ENST00000663271	LINC01905	ENSG00000267057	long intergenic non-protein coding RNA 1905	lncRNA	PASS	YES	YES	-1.20151	1.07319
ENST00000671366	LINC02254	ENSG00000259664	long intergenic non-protein coding RNA 2254	lncRNA	PASS	YES	YES	-1.2022	0.592683
ENST00000655410	LINC02478	ENSG00000285373	long intergenic non-protein coding RNA 2478	lncRNA	PASS	YES	YES	-1.31985	0
ENST00000459712	LINC02478	ENSG00000285373	long intergenic non-protein coding RNA 2478	lncRNA	PASS	YES	YES	-1.32308	0
ENST00000452675	LINC02541	ENSG00000230943	long intergenic non-protein coding RNA 2541	lncRNA	PASS	YES	YES	-1.26014	0
ENST00000654213	LINC02541	ENSG00000230943	long intergenic non-protein coding RNA 2541	lncRNA	PASS	YES	YES	-1.21978	0
ENST00000657627	LINC02541	ENSG00000230943	long intergenic non-protein coding RNA 2541	lncRNA	PASS	YES	YES	-1.21271	0
ENST00000701104	LINC02541	ENSG00000230943	long intergenic non-protein coding RNA 2541	lncRNA	PASS	YES	YES	-1.24932	0
ENST00000427157	LINC02541	ENSG00000230943	long intergenic non-protein coding RNA 2541	lncRNA	PASS	YES	YES	-1.22485	0
ENST00000637960	LINC03028	ENSG00000236894	long intergenic non-protein coding RNA 3028	transcribed_unprocessed_pseudogene	PASS	YES	YES	1.31855	1.70321
ENST00000609062	LINC00310	ENSG00000227456	long intergenic non-protein coding RNA 310	lncRNA	PASS	YES	YES	-1.2622	0
ENST00000416145	LINC00310	ENSG00000227456	long intergenic non-protein coding RNA 310	lncRNA	PASS	YES	YES	-1.21059	0
ENST00000428914	LINC00310	ENSG00000227456	long intergenic non-protein coding RNA 310	lncRNA	PASS	YES	YES	-1.25804	0
ENST00000609947	LINC00310	ENSG00000227456	long intergenic non-protein coding RNA 310	lncRNA	PASS	YES	YES	-1.25224	0
ENST00000662208	LINC00332	ENSG00000230710	long intergenic non-protein coding RNA 332	lncRNA	PASS	YES	YES	1.22234	0.374378
ENST00000451336	LINC00347	ENSG00000236678	long intergenic non-protein coding RNA 347	lncRNA	PASS	YES	YES	-1.25283	1.70321
ENST00000662947	LINC00390	ENSG00000226519	long intergenic non-protein coding RNA 390	lncRNA	PASS	YES	YES	-1.23128	0.172128
ENST00000691095	LINC00390	ENSG00000226519	long intergenic non-protein coding RNA 390	lncRNA	PASS	YES	YES	-1.2411	1.07319
ENST00000666481	LINC00702	ENSG00000233117	long intergenic non-protein coding RNA 702	lncRNA	PASS	YES	YES	1.2864	0
ENST00000662921	LINC00702	ENSG00000233117	long intergenic non-protein coding RNA 702	lncRNA	PASS	YES	YES	1.26802	0
ENST00000659601	LINC00702	ENSG00000233117	long intergenic non-protein coding RNA 702	lncRNA	PASS	YES	YES	1.28703	0.592683
ENST00000608792	LINC00702	ENSG00000233117	long intergenic non-protein coding RNA 702	lncRNA	PASS	YES	YES	1.21189	2.60206
ENST00000648398	LINC00707	ENSG00000238266	long intergenic non-protein coding RNA 707	lncRNA	PASS	YES	YES	-1.20589	0.592683
ENST00000657547	LINC00844	ENSG00000237949	long intergenic non-protein coding RNA 844	lncRNA	PASS	YES	YES	1.20298	0.374378
ENST00000661278	LINC00844	ENSG00000237949	long intergenic non-protein coding RNA 844	lncRNA	PASS	YES	YES	1.21578	0.374378
ENST00000432535	LINC00844	ENSG00000237949	long intergenic non-protein coding RNA 844	lncRNA	PASS	YES	YES	1.20918	0.374378
ENST00000666600	LINC00882	ENSG00000242759	long intergenic non-protein coding RNA 882	lncRNA	PASS	YES	YES	-1.27117	0
ENST00000659188	LINC00963	ENSG00000204054	long intergenic non-protein coding RNA 963	lncRNA	PASS	YES	YES	1.20811	0
ENST00000664811	LINC00963	ENSG00000204054	long intergenic non-protein coding RNA 963	lncRNA	PASS	YES	YES	1.20941	0
ENST00000453213	LINC00963	ENSG00000204054	long intergenic non-protein coding RNA 963	lncRNA	PASS	YES	YES	1.20733	0.172128
ENST00000702906	LINC-PINT	ENSG00000231721	long intergenic non-protein coding RNA, p53 induced transcript	lncRNA	PASS	YES	YES	-1.20193	0.592683
ENST00000435884	LRRC3B-AS1	ENSG00000225386	LRRC3B antisense RNA 1	lncRNA	PASS	YES	YES	-1.20567	0
ENST00000383620	HLA-H	ENSG00000206341	major histocompatibility complex, class I, H (pseudogene)	unprocessed_pseudogene	PASS	YES	YES	1.20879	0
ENST00000648950	MEG3	ENSG00000214548	maternally expressed 3	lncRNA	PASS	YES	YES	1.34039	0
ENST00000423456	MEG3	ENSG00000214548	maternally expressed 3	lncRNA	PASS	YES	YES	1.33126	0
ENST00000648456	MEG3	ENSG00000214548	maternally expressed 3	lncRNA	PASS	YES	YES	1.3381	0
ENST00000650513	MEG3	ENSG00000214548	maternally expressed 3	lncRNA	PASS	YES	YES	1.33371	0
ENST00000647780	MEG3	ENSG00000214548	maternally expressed 3	lncRNA	PASS	YES	YES	1.33134	0
ENST00000650023	MEG3	ENSG00000214548	maternally expressed 3	lncRNA	PASS	YES	YES	1.34724	0
ENST00000648802	MEG3	ENSG00000214548	maternally expressed 3	lncRNA	PASS	YES	YES	1.33148	0
ENST00000521812	MEG3	ENSG00000214548	maternally expressed 3	lncRNA	PASS	YES	YES	1.31573	0
ENST00000649174	MEG3	ENSG00000214548	maternally expressed 3	lncRNA	PASS	YES	YES	1.32715	0
ENST00000650556	MEG3	ENSG00000214548	maternally expressed 3	lncRNA	PASS	YES	YES	1.32117	0
ENST00000398518	MEG3	ENSG00000214548	maternally expressed 3	lncRNA	PASS	YES	YES	1.32287	0
ENST00000556736	MEG3	ENSG00000214548	maternally expressed 3	lncRNA	PASS	YES	YES	1.32287	0
ENST00000429159	MEG3	ENSG00000214548	maternally expressed 3	lncRNA	PASS	YES	YES	1.31667	0
ENST00000451743	MEG3	ENSG00000214548	maternally expressed 3	lncRNA	PASS	YES	YES	1.32383	0
ENST00000648609	MEG3	ENSG00000214548	maternally expressed 3	lncRNA	PASS	YES	YES	1.32407	0
ENST00000649261	MEG3	ENSG00000214548	maternally expressed 3	lncRNA	PASS	YES	YES	1.31329	0
ENST00000648138	MEG3	ENSG00000214548	maternally expressed 3	lncRNA	PASS	YES	YES	1.34169	0
ENST00000520714	MEG3	ENSG00000214548	maternally expressed 3	lncRNA	PASS	YES	YES	1.33985	0
ENST00000424076	MEG3	ENSG00000214548	maternally expressed 3	lncRNA	PASS	YES	YES	1.32158	0
ENST00000649086	MEG3	ENSG00000214548	maternally expressed 3	lncRNA	PASS	YES	YES	1.34777	0
ENST00000650041	MEG3	ENSG00000214548	maternally expressed 3	lncRNA	PASS	YES	YES	1.31699	0
ENST00000648820	MEG3	ENSG00000214548	maternally expressed 3	lncRNA	PASS	YES	YES	1.37311	0
ENST00000452514	MEG3	ENSG00000214548	maternally expressed 3	lncRNA	PASS	YES	YES	1.31836	0
ENST00000650549	MEG3	ENSG00000214548	maternally expressed 3	lncRNA	PASS	YES	YES	1.30247	0
ENST00000521404	MEG3	ENSG00000214548	maternally expressed 3	lncRNA	PASS	YES	YES	1.30344	0
ENST00000654077	MEG3	ENSG00000214548	maternally expressed 3	lncRNA	PASS	YES	YES	1.34848	0
ENST00000554639	MEG3	ENSG00000214548	maternally expressed 3	lncRNA	PASS	YES	YES	1.29564	0
ENST00000524035	MEG3	ENSG00000214548	maternally expressed 3	lncRNA	PASS	YES	YES	1.26801	0
ENST00000398461	MEG3	ENSG00000214548	maternally expressed 3	lncRNA	PASS	YES	YES	1.27701	0
ENST00000649036	MEG3	ENSG00000214548	maternally expressed 3	lncRNA	PASS	YES	YES	1.28411	0
ENST00000519709	MEG3	ENSG00000214548	maternally expressed 3	lncRNA	PASS	YES	YES	1.27451	0
ENST00000398474	MEG3	ENSG00000214548	maternally expressed 3	lncRNA	PASS	YES	YES	1.27871	0
ENST00000412736	MEG3	ENSG00000214548	maternally expressed 3	lncRNA	PASS	YES	YES	1.2755	0
ENST00000555928	MEG3	ENSG00000214548	maternally expressed 3	lncRNA	PASS	YES	YES	1.24856	0
ENST00000455531	MEG3	ENSG00000214548	maternally expressed 3	lncRNA	PASS	YES	YES	1.24332	0
ENST00000648512	MEG3	ENSG00000214548	maternally expressed 3	lncRNA	PASS	YES	YES	1.31066	0
ENST00000523671	MEG3	ENSG00000214548	maternally expressed 3	lncRNA	PASS	YES	YES	1.28745	0
ENST00000521256	MEG3	ENSG00000214548	maternally expressed 3	lncRNA	PASS	YES	YES	1.23513	0
ENST00000452120	MEG3	ENSG00000214548	maternally expressed 3	lncRNA	PASS	YES	YES	1.29055	0
ENST00000662362	MEG3	ENSG00000214548	maternally expressed 3	lncRNA	PASS	YES	YES	1.2277	0
ENST00000522618	MEG3	ENSG00000214548	maternally expressed 3	lncRNA	PASS	YES	YES	1.22191	0
ENST00000455286	MEG3	ENSG00000214548	maternally expressed 3	lncRNA	PASS	YES	YES	1.32198	0
ENST00000524131	MEG3	ENSG00000214548	maternally expressed 3	lncRNA	PASS	YES	YES	1.20649	0
ENST00000648123	MEG3	ENSG00000214548	maternally expressed 3	lncRNA	PASS	YES	YES	1.21303	0
ENST00000649161	MEG3	ENSG00000214548	maternally expressed 3	lncRNA	PASS	YES	YES	1.21303	0
ENST00000556407	MEG3	ENSG00000214548	maternally expressed 3	lncRNA	PASS	YES	YES	1.28672	0
ENST00000609307	MIOS-DT	ENSG00000272894	MIOS divergent transcript	lncRNA	PASS	YES	YES	-1.29994	0
ENST00000673894	MIR4435-2HG	ENSG00000172965	MIR4435-2 host gene	lncRNA	PASS	YES	YES	1.55226	0
ENST00000699458	MIR493HG	ENSG00000258399	MIR493 cluster host gene	lncRNA	PASS	YES	YES	1.25093	1.07319
ENST00000697875	MIR99AHG	ENSG00000215386	mir-99a-let-7c cluster host gene	lncRNA	PASS	YES	YES	-1.2002	0.592683
ENST00000697949	MIR99AHG	ENSG00000215386	mir-99a-let-7c cluster host gene	lncRNA	PASS	YES	YES	-1.2002	0.592683
ENST00000418346	MLLT10P1	ENSG00000238151	MLLT10 pseudogene 1	processed_pseudogene	PASS	YES	YES	-1.23963	3.86263
ENST00000628195	MUC20-OT1	ENSG00000242086	MUC20 overlapping transcript	lncRNA	PASS	YES	YES	-1.22131	1.70321
ENST00000587182	MYHAS	ENSG00000272975	myosin heavy chain gene cluster antisense RNA	lncRNA	PASS	YES	YES	-1.24481	0
ENST00000426182	NME2P1	ENSG00000123009	NME2 pseudogene 1	processed_pseudogene	PASS	YES	YES	1.26695	0
ENST00000433110	ENSG00000227076	ENSG00000227076	novel transcript	lncRNA	PASS	YES	YES	1.25205	0
ENST00000595005	ENSG00000268518	ENSG00000268518	novel transcript	lncRNA	PASS	YES	YES	1.23991	0
ENST00000533984	ENSG00000258604	ENSG00000258604	novel transcript	lncRNA	PASS	YES	YES	1.30073	0
ENST00000579913	ENSG00000291175	ENSG00000291175	novel transcript	lncRNA	PASS	YES	YES	1.22315	0
ENST00000532213	ENSG00000258604	ENSG00000258604	novel transcript	lncRNA	PASS	YES	YES	1.23534	0
ENST00000578883	ENSG00000291063	ENSG00000291063	novel transcript	lncRNA	PASS	YES	YES	1.2048	0
ENST00000381871	ENSG00000291041	ENSG00000291041	novel transcript	lncRNA	PASS	YES	YES	1.25614	1.07319
ENST00000656081	ENSG00000286388	ENSG00000286388	novel transcript	lncRNA	PASS	YES	YES	1.20512	1.70321
ENST00000688575	ENSG00000291041	ENSG00000291041	novel transcript	lncRNA	PASS	YES	YES	1.24861	2.60206
ENST00000610240	ENST00000610240	ENSG00000273100	novel transcript	lncRNA	PASS	YES	YES	1.25642	2.60206
ENST00000647845	ENSG00000290549	ENSG00000290549	novel transcript	lncRNA	PASS	YES	YES	1.21419	2.60206
ENST00000634644	ENSG00000229425	ENSG00000229425	novel transcript	lncRNA	PASS	YES	YES	-1.73154	0
ENST00000635621	ENSG00000229425	ENSG00000229425	novel transcript	lncRNA	PASS	YES	YES	-1.67808	0
ENST00000634708	ENSG00000229425	ENSG00000229425	novel transcript	lncRNA	PASS	YES	YES	-1.64741	0
ENST00000656127	ENSG00000229425	ENSG00000229425	novel transcript	lncRNA	PASS	YES	YES	-1.68458	0
ENST00000449602	ENSG00000229425	ENSG00000229425	novel transcript	lncRNA	PASS	YES	YES	-1.56241	0
ENST00000664748	ENSG00000229425	ENSG00000229425	novel transcript	lncRNA	PASS	YES	YES	-1.576	0
ENST00000437047	ENSG00000224884	ENSG00000224884	novel transcript	lncRNA	PASS	YES	YES	-1.38219	0
ENST00000666351	ENSG00000229425	ENSG00000229425	novel transcript	lncRNA	PASS	YES	YES	-1.68291	0
ENST00000658863	ENSG00000229425	ENSG00000229425	novel transcript	lncRNA	PASS	YES	YES	-1.56891	0
ENST00000508512	ENSG00000250978	ENSG00000250978	novel transcript	lncRNA	PASS	YES	YES	-1.57824	0
ENST00000634642	ENSG00000229425	ENSG00000229425	novel transcript	lncRNA	PASS	YES	YES	-1.58064	0
ENST00000515184	ENSG00000250978	ENSG00000250978	novel transcript	lncRNA	PASS	YES	YES	-1.58249	0
ENST00000635225	ENSG00000229425	ENSG00000229425	novel transcript	lncRNA	PASS	YES	YES	-1.54675	0
ENST00000657419	ENSG00000267364	ENSG00000267364	novel transcript	lncRNA	PASS	YES	YES	-1.29697	0
ENST00000591886	ENSG00000267364	ENSG00000267364	novel transcript	lncRNA	PASS	YES	YES	-1.33414	0
ENST00000690246	ENSG00000267364	ENSG00000267364	novel transcript	lncRNA	PASS	YES	YES	-1.33068	0
ENST00000662029	ENSG00000267364	ENSG00000267364	novel transcript	lncRNA	PASS	YES	YES	-1.32927	0
ENST00000440785	ENSG00000232451	ENSG00000232451	novel transcript	lncRNA	PASS	YES	YES	-1.23748	0
ENST00000452363	ENSG00000231628	ENSG00000231628	novel transcript	lncRNA	PASS	YES	YES	-1.33203	0
ENST00000585387	ENSG00000267364	ENSG00000267364	novel transcript	lncRNA	PASS	YES	YES	-1.29429	0
ENST00000664469	ENSG00000267364	ENSG00000267364	novel transcript	lncRNA	PASS	YES	YES	-1.2752	0
ENST00000661410	ENSG00000267364	ENSG00000267364	novel transcript	lncRNA	PASS	YES	YES	-1.27621	0
ENST00000669048	ENSG00000267364	ENSG00000267364	novel transcript	lncRNA	PASS	YES	YES	-1.24542	0
ENST00000689613	ENSG00000231769	ENSG00000231769	novel transcript	lncRNA	PASS	YES	YES	-1.30095	0
ENST00000702776	ENSG00000267364	ENSG00000267364	novel transcript	lncRNA	PASS	YES	YES	-1.26135	0
ENST00000438070	ENSG00000229321	ENSG00000229321	novel transcript	lncRNA	PASS	YES	YES	-1.22379	0
ENST00000664542	ENSG00000267364	ENSG00000267364	novel transcript	lncRNA	PASS	YES	YES	-1.26689	0
ENST00000533941	ENSG00000250041	ENSG00000250041	novel transcript	lncRNA	PASS	YES	YES	-1.22766	0
ENST00000505109	ENSG00000214942	ENSG00000214942	novel transcript	lncRNA	PASS	YES	YES	-1.3756	0
ENST00000667537	ENSG00000286452	ENSG00000286452	novel transcript	lncRNA	PASS	YES	YES	-1.28887	0
ENST00000607353	ENSG00000272369	ENSG00000272369	novel transcript	lncRNA	PASS	YES	YES	-1.27461	0
ENST00000661618	ENSG00000250041	ENSG00000250041	novel transcript	lncRNA	PASS	YES	YES	-1.22555	0
ENST00000702799	ENSG00000267364	ENSG00000267364	novel transcript	lncRNA	PASS	YES	YES	-1.25322	0
ENST00000659096	ENSG00000229321	ENSG00000229321	novel transcript	lncRNA	PASS	YES	YES	-1.25764	0
ENST00000661657	ENSG00000229321	ENSG00000229321	novel transcript	lncRNA	PASS	YES	YES	-1.25764	0
ENST00000662865	ENSG00000267364	ENSG00000267364	novel transcript	lncRNA	PASS	YES	YES	-1.22971	0
ENST00000654045	ENSG00000229425	ENSG00000229425	novel transcript	lncRNA	PASS	YES	YES	-1.46276	0
ENST00000662630	ENSG00000229425	ENSG00000229425	novel transcript	lncRNA	PASS	YES	YES	-1.46276	0
ENST00000623764	ENSG00000279949	ENSG00000279949	novel transcript	lncRNA	PASS	YES	YES	-1.41567	0
ENST00000634659	ENSG00000229425	ENSG00000229425	novel transcript	lncRNA	PASS	YES	YES	-1.55012	0
ENST00000522805	ENSG00000253142	ENSG00000253142	novel transcript	lncRNA	PASS	YES	YES	-1.26836	0
ENST00000441033	ENSG00000235263	ENSG00000235263	novel transcript	lncRNA	PASS	YES	YES	-1.21671	0
ENST00000437249	ENSG00000231769	ENSG00000231769	novel transcript	lncRNA	PASS	YES	YES	-1.21739	0
ENST00000659130	ENSG00000267364	ENSG00000267364	novel transcript	lncRNA	PASS	YES	YES	-1.23022	0
ENST00000663051	ENSG00000267364	ENSG00000267364	novel transcript	lncRNA	PASS	YES	YES	-1.22717	0
ENST00000503469	ENSG00000250041	ENSG00000250041	novel transcript	lncRNA	PASS	YES	YES	-1.24214	0
ENST00000702849	ENSG00000267364	ENSG00000267364	novel transcript	lncRNA	PASS	YES	YES	-1.23168	0
ENST00000663729	ENSG00000248359	ENSG00000248359	novel transcript	lncRNA	PASS	YES	YES	-1.26481	0
ENST00000658291	ENSG00000229321	ENSG00000229321	novel transcript	lncRNA	PASS	YES	YES	-1.24533	0
ENST00000692305	ENSG00000288866	ENSG00000288866	novel transcript	lncRNA	PASS	YES	YES	-1.24261	0
ENST00000559246	ENSG00000259336	ENSG00000259336	novel transcript	lncRNA	PASS	YES	YES	-1.20608	0
ENST00000700871	ENSG00000229425	ENSG00000229425	novel transcript	lncRNA	PASS	YES	YES	-1.4243	0
ENST00000641611	ENSG00000260971	ENSG00000260971	novel transcript	lncRNA	PASS	YES	YES	-1.22587	0
ENST00000436608	ENSG00000227186	ENSG00000227186	novel transcript	lncRNA	PASS	YES	YES	-1.29227	0
ENST00000621248	ENSG00000275481	ENSG00000275481	novel transcript	lncRNA	PASS	YES	YES	-1.21643	0
ENST00000578243	ENSG00000263618	ENSG00000263618	novel transcript	lncRNA	PASS	YES	YES	-1.21682	0.172128
ENST00000581351	ENSG00000263618	ENSG00000263618	novel transcript	lncRNA	PASS	YES	YES	-1.21682	0.172128
ENST00000652458	ENSG00000214942	ENSG00000214942	novel transcript	lncRNA	PASS	YES	YES	-1.34352	0.172128
ENST00000658838	ENSG00000214942	ENSG00000214942	novel transcript	lncRNA	PASS	YES	YES	-1.34352	0.172128
ENST00000668800	ENSG00000214942	ENSG00000214942	novel transcript	lncRNA	PASS	YES	YES	-1.34352	0.172128
ENST00000665121	ENSG00000259560	ENSG00000259560	novel transcript	lncRNA	PASS	YES	YES	-1.22419	0.172128
ENST00000671442	ENSG00000227496	ENSG00000227496	novel transcript	lncRNA	PASS	YES	YES	-1.31915	0.172128
ENST00000580995	ENSG00000290461	ENSG00000290461	novel transcript	lncRNA	PASS	YES	YES	-1.32474	0.374378
ENST00000608770	ENSG00000272732	ENSG00000272732	novel transcript	lncRNA	PASS	YES	YES	-1.20014	0.374378
ENST00000655179	ENSG00000227496	ENSG00000227496	novel transcript	lncRNA	PASS	YES	YES	-1.31878	0.374378
ENST00000636069	ENSG00000283352	ENSG00000283352	novel transcript	lncRNA	PASS	YES	YES	-1.32362	0.374378
ENST00000333482	ENSG00000249021	ENSG00000249021	novel transcript	lncRNA	PASS	YES	YES	-1.29787	0.374378
ENST00000641333	ENSG00000260971	ENSG00000260971	novel transcript	lncRNA	PASS	YES	YES	-1.23139	0.374378
ENST00000641348	ENSG00000260971	ENSG00000260971	novel transcript	lncRNA	PASS	YES	YES	-1.23139	0.374378
ENST00000655987	ENSG00000227496	ENSG00000227496	novel transcript	lncRNA	PASS	YES	YES	-1.34237	0.374378
ENST00000642031	ENSG00000260971	ENSG00000260971	novel transcript	lncRNA	PASS	YES	YES	-1.41499	0.374378
ENST00000666971	ENSG00000286829	ENSG00000286829	novel transcript	lncRNA	PASS	YES	YES	-1.22252	0.374378
ENST00000701961	ENSG00000289943	ENSG00000289943	novel transcript	lncRNA	PASS	YES	YES	-1.23321	0.374378
ENST00000693087	ENSG00000255689	ENSG00000255689	novel transcript	lncRNA	PASS	YES	YES	-1.26061	0.374378
ENST00000412666	ENSG00000236601	ENSG00000236601	novel transcript	lncRNA	PASS	YES	YES	-1.32847	0.592683
ENST00000613309	ENSG00000225655	ENSG00000225655	novel transcript	lncRNA	PASS	YES	YES	-1.22236	0.592683
ENST00000651661	ENSG00000227496	ENSG00000227496	novel transcript	lncRNA	PASS	YES	YES	-1.30809	0.592683
ENST00000641155	ENSG00000260971	ENSG00000260971	novel transcript	lncRNA	PASS	YES	YES	-1.2483	0.592683
ENST00000580195	ENSG00000290461	ENSG00000290461	novel transcript	lncRNA	PASS	YES	YES	-1.26826	1.07319
ENST00000553658	ENSG00000258410	ENSG00000258410	novel transcript	lncRNA	PASS	YES	YES	-1.25755	1.07319
ENST00000624453	ENSG00000225313	ENSG00000225313	novel transcript	lncRNA	PASS	YES	YES	-1.20849	1.70321
ENST00000458364	ENSG00000225655	ENSG00000225655	novel transcript	lncRNA	PASS	YES	YES	-1.25208	1.70321
ENST00000604430	ENST00000604430	ENSG00000198106	novel transcript	lncRNA	PASS	YES	YES	-1.20547	1.70321
ENST00000398992	ENST00000398992	ENSG00000214788	novel transcript	lncRNA	PASS	YES	YES	-1.20835	1.70321
ENST00000504756	ENSG00000291113	ENSG00000291113	novel transcript	lncRNA	PASS	YES	YES	-1.20805	2.60206
ENST00000506672	ENSG00000291113	ENSG00000291113	novel transcript	lncRNA	PASS	YES	YES	-1.20805	2.60206
ENST00000515065	ENSG00000291113	ENSG00000291113	novel transcript	lncRNA	PASS	YES	YES	-1.20805	2.60206
ENST00000690558	ENSG00000291113	ENSG00000291113	novel transcript	lncRNA	PASS	YES	YES	-1.20805	2.60206
ENST00000693614	ENSG00000291113	ENSG00000291113	novel transcript	lncRNA	PASS	YES	YES	-1.20805	2.60206
ENST00000702531	ENSG00000291113	ENSG00000291113	novel transcript	lncRNA	PASS	YES	YES	-1.20805	2.60206
ENST00000604716	ENSG00000270605	ENSG00000270605	novel transcript	lncRNA	PASS	YES	YES	-1.2233	3.86263
ENST00000430034	ENST00000430034	ENSG00000240801	novel transcript, 3' overlapping ncRNA IGF2	lncRNA	PASS	YES	YES	1.35937	0.592683
ENST00000509262	ENSG00000284968	ENSG00000284968	Novel transcript, antisense to AFF1	lncRNA	PASS	YES	YES	-1.25264	1.07319
ENST00000688440	ENSG00000289228	ENSG00000289228	novel transcript, antisense to HECTD2	lncRNA	PASS	YES	YES	-1.53727	0
ENST00000700888	ENSG00000289228	ENSG00000289228	novel transcript, antisense to HECTD2	lncRNA	PASS	YES	YES	-1.52113	0
ENST00000552081	ENSG00000257514	ENSG00000257514	novel transcript, antisense to MYBPC1	lncRNA	PASS	YES	YES	-1.23067	0
ENST00000547027	ENSG00000257514	ENSG00000257514	novel transcript, antisense to MYBPC1	lncRNA	PASS	YES	YES	-1.21296	0.172128
ENST00000503553	ENSG00000272742	ENSG00000272742	novel transcript, antisense to PAIP2	lncRNA	PASS	YES	YES	-1.21034	1.07319
ENST00000613990	ENST00000613990	ENSG00000275563	novel transcript, antisense to POTEG	lncRNA	PASS	YES	YES	-1.27076	0.592683
ENST00000560268	ENST00000560268	ENSG00000259287	novel transcript, antisense to RYR3	lncRNA	PASS	YES	YES	-1.29013	2.60206
ENST00000590024	ENSG00000267784	ENSG00000267784	novel transcript, antisense to titin	lncRNA	PASS	YES	YES	-1.37107	0
ENST00000648684	ENSG00000285945	ENSG00000285945	novel transcript, antisense to TTC34	lncRNA	PASS	YES	YES	1.30473	1.07319
ENST00000565095	ENSG00000261167	ENSG00000261167	novel transcript, overlapping to MRPL3	lncRNA	PASS	YES	YES	-1.2728	0
ENST00000624919	ENSG00000280434	ENSG00000280434	novel transcript, sense overlapping PARVB	lncRNA	PASS	YES	YES	1.22724	2.60206
ENST00000527398	ENSG00000254641	ENSG00000254641	novel transcript, sense overlapping TAF10	lncRNA	PASS	YES	YES	-1.28515	0
ENST00000665755	OLMALINC	ENSG00000235823	oligodendrocyte maturation-associated long intergenic non-coding RNA	lncRNA	PASS	YES	YES	1.21211	0
ENST00000454360	ENSG00000233995	ENSG00000233995	phosphoinositide-3-kinase, catalytic, alpha polypeptide (PIK3CA) pseudogene	unprocessed_pseudogene	PASS	YES	YES	-1.29992	0
ENST00000649600	PPP1R3B-DT	ENSG00000248538	PPP1R3B divergent transcript	lncRNA	PASS	YES	YES	-1.24782	0
ENST00000649438	PPP1R3B-DT	ENSG00000248538	PPP1R3B divergent transcript	lncRNA	PASS	YES	YES	-1.22133	0
ENST00000648790	PPP1R3B-DT	ENSG00000248538	PPP1R3B divergent transcript	lncRNA	PASS	YES	YES	-1.22197	0
ENST00000662842	PPP1R3B-DT	ENSG00000248538	PPP1R3B divergent transcript	lncRNA	PASS	YES	YES	-1.21344	0
ENST00000648105	PPP1R3B-DT	ENSG00000248538	PPP1R3B divergent transcript	lncRNA	PASS	YES	YES	-1.20738	0
ENST00000512942	PPP1R3B-DT	ENSG00000248538	PPP1R3B divergent transcript	lncRNA	PASS	YES	YES	-1.25027	0
ENST00000648116	PPP1R3B-DT	ENSG00000248538	PPP1R3B divergent transcript	lncRNA	PASS	YES	YES	-1.25027	0
ENST00000649004	PPP1R3B-DT	ENSG00000248538	PPP1R3B divergent transcript	lncRNA	PASS	YES	YES	-1.22752	0
ENST00000649000	PPP1R3B-DT	ENSG00000248538	PPP1R3B divergent transcript	lncRNA	PASS	YES	YES	-1.23263	0
ENST00000649604	PPP1R3B-DT	ENSG00000248538	PPP1R3B divergent transcript	lncRNA	PASS	YES	YES	-1.22123	0
ENST00000647825	PPP1R3B-DT	ENSG00000248538	PPP1R3B divergent transcript	lncRNA	PASS	YES	YES	-1.21899	0
ENST00000647867	PPP1R3B-DT	ENSG00000248538	PPP1R3B divergent transcript	lncRNA	PASS	YES	YES	-1.25945	0
ENST00000647579	PPP1R3B-DT	ENSG00000248538	PPP1R3B divergent transcript	lncRNA	PASS	YES	YES	-1.25076	0
ENST00000649045	PPP1R3B-DT	ENSG00000248538	PPP1R3B divergent transcript	lncRNA	PASS	YES	YES	-1.21125	0
ENST00000649916	PPP1R3B-DT	ENSG00000248538	PPP1R3B divergent transcript	lncRNA	PASS	YES	YES	-1.22517	0
ENST00000647737	PPP1R3B-DT	ENSG00000248538	PPP1R3B divergent transcript	lncRNA	PASS	YES	YES	-1.23152	0
ENST00000648596	PPP1R3B-DT	ENSG00000248538	PPP1R3B divergent transcript	lncRNA	PASS	YES	YES	-1.23152	0
ENST00000417333	PPP1R3B-DT	ENSG00000248538	PPP1R3B divergent transcript	lncRNA	PASS	YES	YES	-1.21535	0
ENST00000649718	PPP1R3B-DT	ENSG00000248538	PPP1R3B divergent transcript	lncRNA	PASS	YES	YES	-1.21188	0
ENST00000650304	PPP1R3B-DT	ENSG00000248538	PPP1R3B divergent transcript	lncRNA	PASS	YES	YES	-1.24771	0
ENST00000648239	PPP1R3B-DT	ENSG00000248538	PPP1R3B divergent transcript	lncRNA	PASS	YES	YES	-1.26764	0
ENST00000648474	PPP1R3B-DT	ENSG00000248538	PPP1R3B divergent transcript	lncRNA	PASS	YES	YES	-1.26764	0
ENST00000650420	PPP1R3B-DT	ENSG00000248538	PPP1R3B divergent transcript	lncRNA	PASS	YES	YES	-1.21111	0
ENST00000648540	PPP1R3B-DT	ENSG00000248538	PPP1R3B divergent transcript	lncRNA	PASS	YES	YES	-1.21461	0.374378
ENST00000604437	PFN1P2	ENSG00000270392	profilin 1 pseudogene 2	transcribed_processed_pseudogene	PASS	YES	YES	-1.22538	1.07319
ENST00000595063	PCAT19	ENSG00000267107	prostate cancer associated transcript 19	lncRNA	PASS	YES	YES	1.23574	0
ENST00000393073	PTMAP5	ENSG00000214182	prothymosin alpha pseudogene 5	transcribed_processed_pseudogene	PASS	YES	YES	1.25311	0
ENST00000431558	PRRT3-AS1	ENSG00000230082	PRRT3 antisense RNA 1	lncRNA	PASS	YES	YES	1.26018	0
ENST00000506621	RAP1BL	ENSG00000254893	RAP1B like (pseudogene)	translated_processed_pseudogene	PASS	YES	YES	1.2442	3.86263
ENST00000663659	RMST	ENSG00000255794	rhabdomyosarcoma 2 associated transcript	lncRNA	PASS	YES	YES	-1.2529	0
ENST00000664656	RMST	ENSG00000255794	rhabdomyosarcoma 2 associated transcript	lncRNA	PASS	YES	YES	-1.23652	0
ENST00000548886	RMST	ENSG00000255794	rhabdomyosarcoma 2 associated transcript	lncRNA	PASS	YES	YES	-1.21782	0
ENST00000547996	RMST	ENSG00000255794	rhabdomyosarcoma 2 associated transcript	lncRNA	PASS	YES	YES	-1.22095	0
ENST00000667445	RMST	ENSG00000255794	rhabdomyosarcoma 2 associated transcript	lncRNA	PASS	YES	YES	-1.26967	0.374378
ENST00000656458	RMST	ENSG00000255794	rhabdomyosarcoma 2 associated transcript	lncRNA	PASS	YES	YES	-1.20236	0.374378
ENST00000434894	RPL22P11	ENSG00000233707	ribosomal protein L22 pseudogene 11	processed_pseudogene	PASS	YES	YES	-1.20253	1.07319
ENST00000423702	RPL36P20	ENSG00000234270	ribosomal protein L36 pseudogene 20	processed_pseudogene	PASS	YES	YES	-1.2083	0.374378
ENST00000595905	RPS4XP16	ENSG00000224892	ribosomal protein S4X pseudogene 16	transcribed_processed_pseudogene	PASS	YES	YES	-1.20151	0.172128
ENST00000365005	RN7SKP178	ENSG00000201875	RN7SK pseudogene 178	misc_RNA	PASS	YES	YES	-1.2126	1.07319
ENST00000517210	RN7SKP35	ENSG00000253019	RN7SK pseudogene 35	misc_RNA	PASS	YES	YES	-1.211	0.172128
ENST00000363046	RMRP	ENSG00000277027	RNA component of mitochondrial RNA processing endoribonuclease	ribozyme	PASS	YES	YES	1.23118	0
ENST00000615150	RN7SL185P	ENSG00000275776	RNA, 7SL, cytoplasmic 185, pseudogene	misc_RNA	PASS	YES	YES	-1.20005	1.70321
ENST00000516209	RNU2-30P	ENSG00000252018	RNA, U2 small nuclear 30, pseudogene	snRNA	PASS	YES	YES	-1.36678	1.70321
ENST00000363925	RNU4-1	ENSG00000200795	RNA, U4 small nuclear 1	snRNA	PASS	YES	YES	1.21903	1.70321
ENST00000390955	RNU6-1176P	ENSG00000212257	RNA, U6 small nuclear 1176, pseudogene	snRNA	PASS	YES	YES	-1.24859	0.374378
ENST00000364604	RNU6-164P	ENSG00000201474	RNA, U6 small nuclear 164, pseudogene	snRNA	PASS	YES	YES	-1.27315	3.86263
ENST00000365528	RNU6-61P	ENSG00000202398	RNA, U6 small nuclear 61, pseudogene	snRNA	PASS	YES	YES	1.20793	1.70321
ENST00000517275	RNU6-840P	ENSG00000253084	RNA, U6 small nuclear 840, pseudogene	snRNA	PASS	YES	YES	-1.20251	2.60206
ENST00000384597	RNU6-883P	ENSG00000207327	RNA, U6 small nuclear 883, pseudogene	snRNA	PASS	YES	YES	-1.2468	0
ENST00000459279	RNU7-119P	ENSG00000239119	RNA, U7 small nuclear 119 pseudogene	snRNA	PASS	YES	YES	-1.21632	2.60206
ENST00000384426	RNY1P14	ENSG00000207155	RNY1 pseudogene 14	misc_RNA	PASS	YES	YES	1.22354	0
ENST00000384727	RNY3P9	ENSG00000207458	RNY3 pseudogene 9	misc_RNA	PASS	YES	YES	1.21765	0.592683
ENST00000404721	SELENOKP3	ENSG00000225549	selenoprotein K pseudogene 3	transcribed_processed_pseudogene	PASS	YES	YES	-1.44264	0
ENST00000447340	PRSS42P	ENSG00000178055	serine protease 42, pseudogene	transcribed_unitary_pseudogene	PASS	YES	YES	-1.25784	0
ENST00000661693	PRSS42P	ENSG00000178055	serine protease 42, pseudogene	transcribed_unitary_pseudogene	PASS	YES	YES	-1.21641	0
ENST00000701899	SERPINB9P1	ENSG00000230438	serpin family B member 9 pseudogene 1	lncRNA	PASS	YES	YES	1.24769	0
ENST00000670827	SERPINB9P1	ENSG00000230438	serpin family B member 9 pseudogene 1	lncRNA	PASS	YES	YES	1.26812	0
ENST00000691153	SERPINB9P1	ENSG00000230438	serpin family B member 9 pseudogene 1	lncRNA	PASS	YES	YES	1.26812	0
ENST00000665261	SERPINB9P1	ENSG00000230438	serpin family B member 9 pseudogene 1	lncRNA	PASS	YES	YES	1.21168	0
ENST00000420981	SERPINB9P1	ENSG00000230438	serpin family B member 9 pseudogene 1	lncRNA	PASS	YES	YES	1.20553	0
ENST00000545177	SERPINB9P1	ENSG00000230438	serpin family B member 9 pseudogene 1	lncRNA	PASS	YES	YES	1.20553	0
ENST00000692771	SERPINB9P1	ENSG00000230438	serpin family B member 9 pseudogene 1	lncRNA	PASS	YES	YES	1.20553	0
ENST00000459255	SCARNA10	ENSG00000239002	small Cajal body-specific RNA 10	snoRNA	PASS	YES	YES	1.2166	1.70321
ENST00000517026	SCARNA21	ENSG00000252835	small Cajal body-specific RNA 21	scaRNA	PASS	YES	YES	1.22836	0
ENST00000671491	SNHG14	ENSG00000224078	small nucleolar RNA host gene 14	lncRNA	PASS	YES	YES	-1.22491	0
ENST00000551361	SNHG14	ENSG00000224078	small nucleolar RNA host gene 14	lncRNA	PASS	YES	YES	-1.23186	0.592683
ENST00000671680	SNHG26	ENSG00000228649	small nucleolar RNA host gene 26	lncRNA	PASS	YES	YES	-1.20709	0.592683
ENST00000691516	SNHG26	ENSG00000228649	small nucleolar RNA host gene 26	lncRNA	PASS	YES	YES	-1.21285	1.07319
ENST00000408405	U3_ENST00000408405	ENSG00000221332	Small nucleolar RNA U3	snoRNA	PASS	YES	YES	-1.20676	0.374378
ENST00000606412	SNORD114-21	ENSG00000272344	small nucleolar RNA, C/D box 114-21	snoRNA	PASS	YES	YES	1.28974	0
ENST00000364969	SNORD114-3	ENSG00000201839	small nucleolar RNA, C/D box 114-3	snoRNA	PASS	YES	YES	1.33784	0
ENST00000364461	SNORD115-23	ENSG00000201331	small nucleolar RNA, C/D box 115-23	snoRNA	PASS	YES	YES	-1.37017	0.374378
ENST00000364079	SNORD115-32	ENSG00000200949	small nucleolar RNA, C/D box 115-32	snoRNA	PASS	YES	YES	-1.27312	1.70321
ENST00000577887	SNORD53B	ENSG00000265706	small nucleolar RNA, C/D box 53B	snoRNA	PASS	YES	YES	-1.21953	0.374378
ENST00000391232	SNORD70	ENSG00000212534	small nucleolar RNA, C/D box 70	snoRNA	PASS	YES	YES	-1.23865	0.172128
ENST00000408789	SNORA11	ENSG00000221716	small nucleolar RNA, H/ACA box 11	snoRNA	PASS	YES	YES	1.3128	0
ENST00000439232	SNORA71B	ENSG00000235408	small nucleolar RNA, H/ACA box 71B	snoRNA	PASS	YES	YES	1.20363	0.592683
ENST00000363217	SNORA73B	ENSG00000200087	small nucleolar RNA, H/ACA box 73B	snoRNA	PASS	YES	YES	1.25777	0
ENST00000612111	ENSG00000276960	ENSG00000276960	solute carrier family 22 (organic cation transporter), member 3 (SLC22A3) pseudogene	unprocessed_pseudogene	PASS	YES	YES	-1.27036	0
ENST00000653248	SOX9-AS1	ENSG00000234899	SOX9 antisense RNA 1	lncRNA	PASS	YES	YES	-1.23742	0
ENST00000655689	SOX9-AS1	ENSG00000234899	SOX9 antisense RNA 1	lncRNA	PASS	YES	YES	-1.30048	0
ENST00000659228	SOX9-AS1	ENSG00000234899	SOX9 antisense RNA 1	lncRNA	PASS	YES	YES	-1.2596	0
ENST00000656392	SOX9-AS1	ENSG00000234899	SOX9 antisense RNA 1	lncRNA	PASS	YES	YES	-1.26642	0
ENST00000671151	SOX9-AS1	ENSG00000234899	SOX9 antisense RNA 1	lncRNA	PASS	YES	YES	-1.27005	0
ENST00000588177	SOX9-AS1	ENSG00000234899	SOX9 antisense RNA 1	lncRNA	PASS	YES	YES	-1.26019	0
ENST00000668902	SOX9-AS1	ENSG00000234899	SOX9 antisense RNA 1	lncRNA	PASS	YES	YES	-1.26375	0.172128
ENST00000533996	SOX9-AS1	ENSG00000234899	SOX9 antisense RNA 1	lncRNA	PASS	YES	YES	-1.20764	0.592683
ENST00000606726	SYNPO2L-AS1	ENSG00000271848	SYNPO2L antisense RNA 1	lncRNA	PASS	YES	YES	-1.21505	0.374378
ENST00000668336	SYNPO2L-AS1	ENSG00000271848	SYNPO2L antisense RNA 1	lncRNA	PASS	YES	YES	-1.21505	0.374378
ENST00000624563	ENSG00000280401	ENSG00000280401	TEC	TEC	PASS	YES	YES	-1.2331	0
ENST00000623355	ENSG00000278863	ENSG00000278863	TEC	TEC	PASS	YES	YES	-1.20616	0.592683
ENST00000624681	ENSG00000279482	ENSG00000279482	tec	TEC	PASS	YES	YES	-1.2388	1.07319
ENST00000335179	TMSB4XP2	ENSG00000188765	TMSB4X pseudogene 2	unprocessed_pseudogene	PASS	YES	YES	1.31904	0
ENST00000323496	TMSB4XP4	ENSG00000223551	TMSB4X pseudogene 4	processed_pseudogene	PASS	YES	YES	1.21764	0.172128
ENST00000402089	TMSB4XP8	ENSG00000187653	TMSB4X pseudogene 8	processed_pseudogene	PASS	YES	YES	1.53975	0
ENST00000607601	TPM4P2	ENSG00000271943	TPM4 pseudogene 2	transcribed_processed_pseudogene	PASS	YES	YES	1.27804	0.172128
ENST00000639378	TMEM14EP	ENSG00000221962	transmembrane protein 14E, pseudogene	transcribed_processed_pseudogene	PASS	YES	YES	-1.21681	0
ENST00000408960	TMEM14EP	ENSG00000221962	transmembrane protein 14E, pseudogene	transcribed_processed_pseudogene	PASS	YES	YES	-1.26042	0.374378
ENST00000449697	TRIM16L	ENSG00000291110	tripartite motif containing 16 like	lncRNA	PASS	YES	YES	1.20813	0
ENST00000572555	TRIM16L	ENSG00000291110	tripartite motif containing 16 like	lncRNA	PASS	YES	YES	1.20626	0
ENST00000452879	TRIM60P19	ENSG00000235737	tripartite motif containing 60 pseudogene 19	processed_pseudogene	PASS	YES	YES	-1.23547	2.60206
ENST00000428818	TTC28-AS1	ENSG00000235954	TTC28 antisense RNA 1	lncRNA	PASS	YES	YES	-1.26606	0
ENST00000690710	TTC28-AS1	ENSG00000235954	TTC28 antisense RNA 1	lncRNA	PASS	YES	YES	-1.24713	0
ENST00000670585	TTC28-AS1	ENSG00000235954	TTC28 antisense RNA 1	lncRNA	PASS	YES	YES	-1.23707	0
ENST00000587568	TTN-AS1	ENSG00000237298	TTN antisense RNA 1	lncRNA	PASS	YES	YES	1.20284	3.86263
ENST00000629094	TTN-AS1	ENSG00000237298	TTN antisense RNA 1	lncRNA	PASS	YES	YES	-1.32233	0
ENST00000582038	TTN-AS1	ENSG00000237298	TTN antisense RNA 1	lncRNA	PASS	YES	YES	-1.27648	0
ENST00000664776	TTN-AS1	ENSG00000237298	TTN antisense RNA 1	lncRNA	PASS	YES	YES	-1.22257	0
ENST00000663178	TTN-AS1	ENSG00000237298	TTN antisense RNA 1	lncRNA	PASS	YES	YES	-1.30573	0
ENST00000411687	UBE2E4P	ENSG00000233247	ubiquitin conjugating enzyme E2 E4 pseudogene	processed_pseudogene	PASS	YES	YES	-1.36675	0
ENST00000363120	VTRNA1-1	ENSG00000199990	vault RNA 1-1	misc_RNA	PASS	YES	YES	1.38287	0.172128
ENST00000606327	WAKMAR2	ENSG00000237499	wound and keratinocyte migration associated lncRNA 2	lncRNA	PASS	YES	YES	1.28703	0
ENST00000365330	Y_RNA_ENST00000365330	ENSG00000202200	Y RNA	misc_RNA	PASS	YES	YES	1.20556	1.70321
ENST00000362962	Y_RNA_ENST00000362962	ENSG00000199832	Y RNA	misc_RNA	PASS	YES	YES	1.27688	3.86263
ENST00000410500	Y_RNA_ENST00000410500	ENSG00000222432	Y RNA	misc_RNA	PASS	YES	YES	-1.30235	0.374378
ENST00000363867	Y_RNA_ENST00000363867	ENSG00000200737	Y RNA	misc_RNA	PASS	YES	YES	-1.2069	0.592683
ENST00000465539	ZNF271P	ENSG00000257267	zinc finger protein 271, pseudogene	transcribed_unitary_pseudogene	PASS	YES	YES	-1.20382	1.70321
ENST00000421406	ZNF731P	ENSG00000227671	zinc finger protein 731, pseudogene	transcribed_unprocessed_pseudogene	PASS	YES	YES	1.28254	0.172128
ENST00000364166	ENSG00000201036	ENSG00000201036	snoRNA	snoRNA	FAIL	NO	YES	1.16856	3.86263
ENST00000516629	ENSG00000252438	ENSG00000252438	snoRNA	snoRNA	FAIL	NO	YES	1.12613	3.86263
ENST00000516540	ENSG00000252349	ENSG00000252349	snoRNA	snoRNA	FAIL	NO	NO	1.12012	7.85488
ENST00000516991	ENSG00000252800	ENSG00000252800	scaRNA	scaRNA	FAIL	NO	NO	1.10432	10.7746
ENST00000459372	ENSG00000238724	ENSG00000238724	snoRNA	snoRNA	FAIL	NO	NO	1.1266	14.5111
ENST00000517263	ENSG00000253072	ENSG00000253072	snoRNA	snoRNA	FAIL	NO	NO	1.12621	14.5111
ENST00000384004	ENSG00000206731	ENSG00000206731	snoRNA	snoRNA	FAIL	NO	NO	1.09169	19.0445
ENST00000384275	ENSG00000207002	ENSG00000207002	snoRNA	snoRNA	FAIL	NO	NO	1.09679	19.0445
ENST00000391156	ENSG00000212458	ENSG00000212458	snoRNA	snoRNA	FAIL	NO	NO	1.09776	24.6356
ENST00000458951	ENSG00000239153	ENSG00000239153	snoRNA	snoRNA	FAIL	NO	NO	1.11218	31.0437
ENST00000613701	ENSG00000277124	ENSG00000277124	misc_RNA	misc_RNA	FAIL	NO	NO	1.07359	31.0437
ENST00000516440	ENSG00000252249	ENSG00000252249	snoRNA	snoRNA	FAIL	NO	NO	1.07301	38.2333
ENST00000408212	ENSG00000221139	ENSG00000221139	snoRNA	snoRNA	FAIL	NO	NO	1.08427	38.2333
ENST00000621202	ENSG00000277828	ENSG00000277828	misc_RNA	misc_RNA	FAIL	NO	NO	1.06625	38.2333
ENST00000516029	ENSG00000251838	ENSG00000251838	snoRNA	snoRNA	FAIL	NO	NO	1.07709	38.2333
ENST00000517256	ENSG00000253065	ENSG00000253065	snoRNA	snoRNA	FAIL	NO	NO	1.07704	38.2333
ENST00000459180	ENSG00000238902	ENSG00000238902	snoRNA	snoRNA	FAIL	NO	NO	1.07535	45.1711
ENST00000517283	ENSG00000253092	ENSG00000253092	snoRNA	snoRNA	FAIL	NO	NO	1.08978	45.1711
ENST00000384171	ENSG00000206898	ENSG00000206898	snoRNA	snoRNA	FAIL	NO	NO	1.05883	51.3967
ENST00000459339	ENSG00000238410	ENSG00000238410	snoRNA	snoRNA	FAIL	NO	NO	1.06081	51.3967
ENST00000516274	ENSG00000252083	ENSG00000252083	snoRNA	snoRNA	FAIL	NO	NO	1.06446	55.4896
ENST00000516327	ENSG00000252136	ENSG00000252136	snoRNA	snoRNA	FAIL	NO	NO	1.0553	55.4896
ENST00000458908	ENSG00000239182	ENSG00000239182	snoRNA	snoRNA	FAIL	NO	NO	1.05722	55.4896
ENST00000365087	ENSG00000201957	ENSG00000201957	snoRNA	snoRNA	FAIL	NO	NO	1.05571	55.4896
ENST00000390927	ENSG00000212229	ENSG00000212229	snoRNA	snoRNA	FAIL	NO	NO	1.05381	55.4896
ENST00000390859	ENSG00000212161	ENSG00000212161	snoRNA	snoRNA	FAIL	NO	NO	1.06871	55.4896
ENST00000364831	ENSG00000201701	ENSG00000201701	snoRNA	snoRNA	FAIL	NO	NO	1.04916	56.301
ENST00000391287	ENSG00000212589	ENSG00000212589	snoRNA	snoRNA	FAIL	NO	NO	1.04651	56.301
ENST00000391061	ENSG00000212363	ENSG00000212363	snoRNA	snoRNA	FAIL	NO	NO	1.06539	56.301
ENST00000516019	ENSG00000251828	ENSG00000251828	snoRNA	snoRNA	FAIL	NO	NO	1.05067	56.301
ENST00000383865	ENSG00000206592	ENSG00000206592	snoRNA	snoRNA	FAIL	NO	NO	1.05059	56.301
ENST00000384448	ENSG00000207177	ENSG00000207177	snoRNA	snoRNA	FAIL	NO	NO	1.05952	56.301
ENST00000363205	ENSG00000200075	ENSG00000200075	snoRNA	snoRNA	FAIL	NO	NO	1.05181	56.301
ENST00000516421	ENSG00000252230	ENSG00000252230	snoRNA	snoRNA	FAIL	NO	NO	1.05891	56.301
ENST00000516236	ENSG00000252045	ENSG00000252045	snoRNA	snoRNA	FAIL	NO	NO	1.05562	57.2712
ENST00000390832	ENSG00000212134	ENSG00000212134	snoRNA	snoRNA	FAIL	NO	NO	1.05976	57.2712
ENST00000517232	ENSG00000253041	ENSG00000253041	snoRNA	snoRNA	FAIL	NO	NO	1.05046	57.2712
ENST00000391093	ENSG00000212395	ENSG00000212395	snoRNA	snoRNA	FAIL	NO	NO	1.05551	57.2712
ENST00000391081	ENSG00000212383	ENSG00000212383	snoRNA	snoRNA	FAIL	NO	NO	1.05645	57.2712
ENST00000390904	ENSG00000212206	ENSG00000212206	snoRNA	snoRNA	FAIL	NO	NO	1.04995	57.2712
ENST00000458762	ENSG00000238707	ENSG00000238707	snoRNA	snoRNA	FAIL	NO	NO	1.04223	57.2712
ENST00000614607	ENST00000614607	ENSG00000276179	misc_RNA	misc_RNA	FAIL	NO	NO	1.09694	57.2712
ENST00000516482	ENSG00000252291	ENSG00000252291	snoRNA	snoRNA	FAIL	NO	NO	1.05931	57.2712
ENST00000364537	ENSG00000201407	ENSG00000201407	snoRNA	snoRNA	FAIL	NO	NO	1.05539	57.2712
ENST00000459370	ENSG00000239137	ENSG00000239137	snoRNA	snoRNA	FAIL	NO	NO	1.0481	58.3437
ENST00000391095	ENSG00000212397	ENSG00000212397	snoRNA	snoRNA	FAIL	NO	NO	1.04955	58.3437
ENST00000459583	ENSG00000274915	ENSG00000274915	misc_RNA	misc_RNA	FAIL	NO	NO	1.05565	58.3437
ENST00000516880	ENSG00000252689	ENSG00000252689	snoRNA	snoRNA	FAIL	NO	NO	1.04589	58.3437
ENST00000631270	ENST00000631270	ENSG00000281863	snoRNA	snoRNA	FAIL	NO	NO	1.06326	58.3437
ENST00000616509	ENSG00000274817	ENSG00000274817	misc_RNA	misc_RNA	FAIL	NO	NO	1.0456	58.3437
ENST00000391075	ENSG00000212377	ENSG00000212377	snoRNA	snoRNA	FAIL	NO	NO	1.04383	58.3437
ENST00000365405	ENSG00000202275	ENSG00000202275	snoRNA	snoRNA	FAIL	NO	NO	1.04333	58.3437
ENST00000408156	ENST00000408156	ENSG00000221083	snoRNA	snoRNA	FAIL	NO	NO	1.03625	58.3437
ENST00000408784	ENST00000408784	ENSG00000221711	snoRNA	snoRNA	FAIL	NO	NO	1.03656	59.4918
ENST00000390879	ENSG00000212181	ENSG00000212181	snoRNA	snoRNA	FAIL	NO	NO	1.03751	59.4918
ENST00000384772	ENSG00000207503	ENSG00000207503	snoRNA	snoRNA	FAIL	NO	NO	1.0364	59.4918
ENST00000391076	ENST00000391076	ENSG00000212378	snoRNA	snoRNA	FAIL	NO	NO	1.04024	59.4918
ENST00000384679	ENSG00000207410	ENSG00000207410	snoRNA	snoRNA	FAIL	NO	NO	1.04344	60.561
ENST00000363666	ENSG00000200536	ENSG00000200536	snoRNA	snoRNA	FAIL	NO	NO	1.035	60.561
ENST00000616452	ENSG00000278004	ENSG00000278004	misc_RNA	misc_RNA	FAIL	NO	NO	1.03351	60.561
ENST00000391302	ENSG00000212604	ENSG00000212604	snoRNA	snoRNA	FAIL	NO	NO	1.03611	60.561
ENST00000459235	ENSG00000239129	ENSG00000239129	snoRNA	snoRNA	FAIL	NO	NO	1.03915	60.561
ENST00000364796	ENSG00000201666	ENSG00000201666	snoRNA	snoRNA	FAIL	NO	NO	1.03617	60.561
ENST00000363181	ENSG00000200051	ENSG00000200051	snoRNA	snoRNA	FAIL	NO	NO	1.03599	61.4578
ENST00000362913	ENST00000362913	ENSG00000199783	snoRNA	snoRNA	FAIL	NO	NO	1.03012	62.1379
ENST00000616308	ENSG00000278237	ENSG00000278237	misc_RNA	misc_RNA	FAIL	NO	NO	1.05215	62.1379
ENST00000384122	ENSG00000206849	ENSG00000206849	snoRNA	snoRNA	FAIL	NO	NO	1.02945	62.6688
ENST00000363418	ENSG00000200288	ENSG00000200288	snoRNA	snoRNA	FAIL	NO	NO	1.04118	62.988
ENST00000363750	ENSG00000200620	ENSG00000200620	snoRNA	snoRNA	FAIL	NO	NO	1.02417	62.988
ENST00000363336	ENSG00000200206	ENSG00000200206	snoRNA	snoRNA	FAIL	NO	NO	1.02848	63.0894
ENST00000364630	ENSG00000201500	ENSG00000201500	snoRNA	snoRNA	FAIL	NO	NO	1.02846	63.0894
ENST00000459157	ENSG00000238295	ENSG00000238295	snoRNA	snoRNA	FAIL	NO	NO	1.03112	63.0894
ENST00000516618	ENSG00000252427	ENSG00000252427	snoRNA	snoRNA	FAIL	NO	NO	1.02336	63.0894
ENST00000458945	ENSG00000239080	ENSG00000239080	snoRNA	snoRNA	FAIL	NO	NO	1.02597	63.0894
ENST00000391113	ENST00000391113	ENSG00000212415	snoRNA	snoRNA	FAIL	NO	NO	1.02389	63.0894
ENST00000384234	ENSG00000206961	ENSG00000206961	snoRNA	snoRNA	FAIL	NO	NO	1.02255	63.0894
ENST00000517183	ENSG00000252992	ENSG00000252992	scaRNA	scaRNA	FAIL	NO	NO	1.02235	63.0894
ENST00000516379	ENSG00000252188	ENSG00000252188	snoRNA	snoRNA	FAIL	NO	NO	1.02647	63.0894
ENST00000384186	ENSG00000206913	ENSG00000206913	snoRNA	snoRNA	FAIL	NO	NO	1.03316	63.0894
ENST00000391215	ENSG00000212517	ENSG00000212517	snoRNA	snoRNA	FAIL	NO	NO	1.02078	63.0894
ENST00000390926	ENSG00000212228	ENSG00000212228	snoRNA	snoRNA	FAIL	NO	NO	1.02128	63.0894
ENST00000459613	ENSG00000239005	ENSG00000239005	snoRNA	snoRNA	FAIL	NO	NO	1.01842	63.0894
ENST00000459316	ENSG00000238575	ENSG00000238575	snoRNA	snoRNA	FAIL	NO	NO	1.01885	63.0894
ENST00000365413	ENSG00000202283	ENSG00000202283	snoRNA	snoRNA	FAIL	NO	NO	1.01865	63.0894
ENST00000516231	ENSG00000252040	ENSG00000252040	snoRNA	snoRNA	FAIL	NO	NO	1.01989	63.0894
ENST00000362696	ENSG00000199566	ENSG00000199566	snoRNA	snoRNA	FAIL	NO	NO	1.02045	63.0894
ENST00000364129	ENSG00000200999	ENSG00000200999	snoRNA	snoRNA	FAIL	NO	NO	1.01685	63.0894
ENST00000516241	ENSG00000252050	ENSG00000252050	snoRNA	snoRNA	FAIL	NO	NO	1.01677	63.0894
ENST00000516035	ENSG00000251844	ENSG00000251844	snoRNA	snoRNA	FAIL	NO	NO	1.01682	63.0894
ENST00000517180	ENSG00000252989	ENSG00000252989	snoRNA	snoRNA	FAIL	NO	NO	1.01663	63.0894
ENST00000363424	ENSG00000200294	ENSG00000200294	snoRNA	snoRNA	FAIL	NO	NO	1.01567	63.0894
ENST00000458863	ENSG00000239041	ENSG00000239041	snoRNA	snoRNA	FAIL	NO	NO	1.01599	63.0894
ENST00000383922	ENSG00000206649	ENSG00000206649	snoRNA	snoRNA	FAIL	NO	NO	1.01645	63.0894
ENST00000516616	ENSG00000252425	ENSG00000252425	snoRNA	snoRNA	FAIL	NO	NO	1.01407	63.0894
ENST00000516113	ENSG00000251922	ENSG00000251922	snoRNA	snoRNA	FAIL	NO	NO	1.01281	63.0894
ENST00000364840	ENSG00000201710	ENSG00000201710	snoRNA	snoRNA	FAIL	NO	NO	1.01567	63.0894
ENST00000384366	ENSG00000207094	ENSG00000207094	snoRNA	snoRNA	FAIL	NO	NO	1.01414	63.0894
ENST00000516240	ENSG00000252049	ENSG00000252049	snoRNA	snoRNA	FAIL	NO	NO	1.01241	63.0894
ENST00000390968	ENST00000390968	ENSG00000212270	snoRNA	snoRNA	FAIL	NO	NO	1.01245	63.0894
ENST00000364597	ENSG00000201467	ENSG00000201467	snoRNA	snoRNA	FAIL	NO	NO	1.01156	63.0894
ENST00000362987	ENSG00000199857	ENSG00000199857	snoRNA	snoRNA	FAIL	NO	NO	1.01073	63.0894
ENST00000516918	ENSG00000252727	ENSG00000252727	scaRNA	scaRNA	FAIL	NO	NO	1.00976	63.0894
ENST00000516600	ENSG00000252409	ENSG00000252409	scaRNA	scaRNA	FAIL	NO	NO	1.00899	63.0894
ENST00000364027	ENSG00000200897	ENSG00000200897	snoRNA	snoRNA	FAIL	NO	NO	1.00876	63.0894
ENST00000363365	ENSG00000200235	ENSG00000200235	snoRNA	snoRNA	FAIL	NO	NO	1.00937	63.0894
ENST00000364263	ENST00000364263	ENSG00000201133	snoRNA	snoRNA	FAIL	NO	NO	1.00742	63.0894
ENST00000516708	ENST00000516708	ENSG00000252517	snoRNA	snoRNA	FAIL	NO	NO	1.00741	63.0894
ENST00000384295	ENSG00000207022	ENSG00000207022	snoRNA	snoRNA	FAIL	NO	NO	1.00672	63.0894
ENST00000515966	ENSG00000251775	ENSG00000251775	snoRNA	snoRNA	FAIL	NO	NO	1.00624	63.0894
ENST00000516287	ENSG00000252096	ENSG00000252096	snoRNA	snoRNA	FAIL	NO	NO	1.00687	63.0894
ENST00000459219	ENSG00000238628	ENSG00000238628	snoRNA	snoRNA	FAIL	NO	NO	1.00589	63.0894
ENST00000516884	ENSG00000252693	ENSG00000252693	snoRNA	snoRNA	FAIL	NO	NO	1.00641	63.0894
ENST00000391265	ENSG00000212567	ENSG00000212567	snoRNA	snoRNA	FAIL	NO	NO	1.00606	63.0894
ENST00000621402	ENSG00000278410	ENSG00000278410	misc_RNA	misc_RNA	FAIL	NO	NO	1.00513	63.0894
ENST00000362604	ENSG00000199474	ENSG00000199474	snoRNA	snoRNA	FAIL	NO	NO	1.00576	63.0894
ENST00000391263	ENSG00000212565	ENSG00000212565	snoRNA	snoRNA	FAIL	NO	NO	1.00488	63.0894
ENST00000515906	ENSG00000251715	ENSG00000251715	snoRNA	snoRNA	FAIL	NO	NO	1.00435	63.0894
ENST00000458998	ENSG00000239079	ENSG00000239079	snoRNA	snoRNA	FAIL	NO	NO	1.00472	63.0894
ENST00000365189	ENSG00000202059	ENSG00000202059	snoRNA	snoRNA	FAIL	NO	NO	1.00467	63.0894
ENST00000363024	ENSG00000199894	ENSG00000199894	snoRNA	snoRNA	FAIL	NO	NO	1.00473	63.0894
ENST00000391143	ENSG00000212445	ENSG00000212445	snoRNA	snoRNA	FAIL	NO	NO	1.00463	63.0894
ENST00000364139	ENSG00000201009	ENSG00000201009	snoRNA	snoRNA	FAIL	NO	NO	1.0049	63.0894
ENST00000459097	ENSG00000238645	ENSG00000238645	snoRNA	snoRNA	FAIL	NO	NO	1.00469	63.0894
ENST00000362701	ENSG00000199571	ENSG00000199571	snoRNA	snoRNA	FAIL	NO	NO	1.00421	63.0894
ENST00000384771	ENSG00000207502	ENSG00000207502	snoRNA	snoRNA	FAIL	NO	NO	1.00335	63.0894
ENST00000458890	ENSG00000238485	ENSG00000238485	snoRNA	snoRNA	FAIL	NO	NO	1.00373	63.0894
ENST00000391288	ENSG00000212590	ENSG00000212590	snoRNA	snoRNA	FAIL	NO	NO	1.00088	63.0894
ENST00000364749	ENSG00000201619	ENSG00000201619	snoRNA	snoRNA	FAIL	NO	NO	1.00087	63.0894
ENST00000364993	ENST00000364993	ENSG00000201863	snoRNA	snoRNA	FAIL	NO	NO	1.00051	63.0894
ENST00000364671	ENSG00000201541	ENSG00000201541	snoRNA	snoRNA	FAIL	NO	NO	1	63.0894
ENST00000517250	ENSG00000253059	ENSG00000253059	snoRNA	snoRNA	FAIL	NO	YES	-1.16631	0.172128
ENST00000516383	ENSG00000252192	ENSG00000252192	snoRNA	snoRNA	FAIL	NO	YES	-1.14186	2.60206
ENST00000637869	ENSG00000283584	ENSG00000283584	snoRNA	snoRNA	FAIL	NO	YES	-1.16918	2.60206
ENST00000516528	ENSG00000252337	ENSG00000252337	snoRNA	snoRNA	FAIL	NO	YES	-1.11308	3.86263
ENST00000459014	ENSG00000238934	ENSG00000238934	snoRNA	snoRNA	FAIL	NO	YES	-1.0883	3.86263
ENST00000364172	ENSG00000201042	ENSG00000201042	snoRNA	snoRNA	FAIL	NO	NO	-1.10726	5.57214
ENST00000408318	ENSG00000221245	ENSG00000221245	snoRNA	snoRNA	FAIL	NO	NO	-1.10929	5.57214
ENST00000391324	ENSG00000212626	ENSG00000212626	snoRNA	snoRNA	FAIL	NO	NO	-1.12511	5.57214
ENST00000516953	ENSG00000252762	ENSG00000252762	snoRNA	snoRNA	FAIL	NO	NO	-1.10169	5.57214
ENST00000459201	ENSG00000238316	ENSG00000238316	snoRNA	snoRNA	FAIL	NO	NO	-1.08436	10.7746
ENST00000516989	ENSG00000252798	ENSG00000252798	scaRNA	scaRNA	FAIL	NO	NO	-1.09542	10.7746
ENST00000365012	ENSG00000201882	ENSG00000201882	snoRNA	snoRNA	FAIL	NO	NO	-1.12073	10.7746
ENST00000517219	ENSG00000253028	ENSG00000253028	snoRNA	snoRNA	FAIL	NO	NO	-1.08476	10.7746
ENST00000390964	ENSG00000212266	ENSG00000212266	snoRNA	snoRNA	FAIL	NO	NO	-1.09394	10.7746
ENST00000614988	ENSG00000278333	ENSG00000278333	misc_RNA	misc_RNA	FAIL	NO	NO	-1.12921	10.7746
ENST00000516650	ENSG00000252459	ENSG00000252459	snoRNA	snoRNA	FAIL	NO	NO	-1.08488	14.5111
ENST00000459070	ENSG00000239008	ENSG00000239008	snoRNA	snoRNA	FAIL	NO	NO	-1.06709	14.5111
ENST00000459171	ENSG00000238685	ENSG00000238685	snoRNA	snoRNA	FAIL	NO	NO	-1.07113	14.5111
ENST00000516520	ENSG00000252329	ENSG00000252329	scaRNA	scaRNA	FAIL	NO	NO	-1.0755	14.5111
ENST00000362361	ENST00000362361	ENSG00000199231	snoRNA	snoRNA	FAIL	NO	NO	-1.07545	14.5111
ENST00000459551	ENSG00000238966	ENSG00000238966	snoRNA	snoRNA	FAIL	NO	NO	-1.08034	14.5111
ENST00000607246	ENSG00000272166	ENSG00000272166	snoRNA	snoRNA	FAIL	NO	NO	-1.0881	14.5111
ENST00000384250	ENSG00000206977	ENSG00000206977	snoRNA	snoRNA	FAIL	NO	NO	-1.08956	14.5111
ENST00000516429	ENSG00000252238	ENSG00000252238	snoRNA	snoRNA	FAIL	NO	NO	-1.0795	19.0445
ENST00000365473	ENSG00000202343	ENSG00000202343	snoRNA	snoRNA	FAIL	NO	NO	-1.0745	19.0445
ENST00000391000	ENSG00000212302	ENSG00000212302	snoRNA	snoRNA	FAIL	NO	NO	-1.06196	19.0445
ENST00000517111	ENSG00000252920	ENSG00000252920	snoRNA	snoRNA	FAIL	NO	NO	-1.06867	19.0445
ENST00000364646	ENSG00000201516	ENSG00000201516	snoRNA	snoRNA	FAIL	NO	NO	-1.06549	19.0445
ENST00000516649	ENSG00000252458	ENSG00000252458	snoRNA	snoRNA	FAIL	NO	NO	-1.05786	19.0445
ENST00000516624	ENSG00000252433	ENSG00000252433	snoRNA	snoRNA	FAIL	NO	NO	-1.07404	19.0445
ENST00000516391	ENSG00000252200	ENSG00000252200	snoRNA	snoRNA	FAIL	NO	NO	-1.08008	19.0445
ENST00000610517	ENSG00000276706	ENSG00000276706	misc_RNA	misc_RNA	FAIL	NO	NO	-1.06751	24.6356
ENST00000363089	ENSG00000199959	ENSG00000199959	snoRNA	snoRNA	FAIL	NO	NO	-1.0677	24.6356
ENST00000384401	ENSG00000207130	ENSG00000207130	snoRNA	snoRNA	FAIL	NO	NO	-1.07202	24.6356
ENST00000516664	ENSG00000252473	ENSG00000252473	snoRNA	snoRNA	FAIL	NO	NO	-1.06942	24.6356
ENST00000364099	ENSG00000200969	ENSG00000200969	snoRNA	snoRNA	FAIL	NO	NO	-1.05889	24.6356
ENST00000516883	ENSG00000252692	ENSG00000252692	snoRNA	snoRNA	FAIL	NO	NO	-1.06193	24.6356
ENST00000390971	ENSG00000212273	ENSG00000212273	snoRNA	snoRNA	FAIL	NO	NO	-1.08316	24.6356
ENST00000363507	ENSG00000200377	ENSG00000200377	snoRNA	snoRNA	FAIL	NO	NO	-1.07107	24.6356
ENST00000384569	ENST00000384569	ENSG00000207299	snoRNA	snoRNA	FAIL	NO	NO	-1.05136	24.6356
ENST00000459278	ENSG00000239096	ENSG00000239096	snoRNA	snoRNA	FAIL	NO	NO	-1.06424	24.6356
ENST00000458916	ENSG00000238371	ENSG00000238371	snoRNA	snoRNA	FAIL	NO	NO	-1.05498	24.6356
ENST00000391316	ENSG00000212618	ENSG00000212618	snoRNA	snoRNA	FAIL	NO	NO	-1.06337	24.6356
ENST00000516873	ENSG00000252682	ENSG00000252682	snoRNA	snoRNA	FAIL	NO	NO	-1.0904	24.6356
ENST00000515926	ENSG00000251735	ENSG00000251735	snoRNA	snoRNA	FAIL	NO	NO	-1.05158	24.6356
ENST00000391153	ENSG00000212455	ENSG00000212455	snoRNA	snoRNA	FAIL	NO	NO	-1.06102	31.0437
ENST00000408133	ENSG00000221060	ENSG00000221060	snoRNA	snoRNA	FAIL	NO	NO	-1.05852	31.0437
ENST00000516792	ENSG00000252601	ENSG00000252601	snoRNA	snoRNA	FAIL	NO	NO	-1.04917	31.0437
ENST00000517238	ENSG00000253047	ENSG00000253047	snoRNA	snoRNA	FAIL	NO	NO	-1.08679	31.0437
ENST00000517079	ENSG00000252888	ENSG00000252888	snoRNA	snoRNA	FAIL	NO	NO	-1.04545	31.0437
ENST00000607153	ENSG00000272237	ENSG00000272237	snoRNA	snoRNA	FAIL	NO	NO	-1.05443	31.0437
ENST00000516652	ENSG00000252461	ENSG00000252461	snoRNA	snoRNA	FAIL	NO	NO	-1.06037	31.0437
ENST00000516831	ENSG00000252640	ENSG00000252640	snoRNA	snoRNA	FAIL	NO	NO	-1.04229	31.0437
ENST00000516595	ENSG00000252404	ENSG00000252404	scaRNA	scaRNA	FAIL	NO	NO	-1.04397	31.0437
ENST00000384126	ENST00000384126	ENSG00000206853	snoRNA	snoRNA	FAIL	NO	NO	-1.04348	31.0437
ENST00000408115	ENSG00000221042	ENSG00000221042	ribozyme	ribozyme	FAIL	NO	NO	-1.03931	31.0437
ENST00000516465	ENSG00000252274	ENSG00000252274	scaRNA	scaRNA	FAIL	NO	NO	-1.04983	31.0437
ENST00000364540	ENSG00000201410	ENSG00000201410	snoRNA	snoRNA	FAIL	NO	NO	-1.04995	31.0437
ENST00000362412	ENSG00000199282	ENSG00000199282	snoRNA	snoRNA	FAIL	NO	NO	-1.04762	31.0437
ENST00000616984	ENSG00000275948	ENSG00000275948	sRNA	sRNA	FAIL	NO	NO	-1.03093	38.2333
ENST00000363836	ENSG00000200706	ENSG00000200706	snoRNA	snoRNA	FAIL	NO	NO	-1.05352	38.2333
ENST00000516543	ENSG00000252352	ENSG00000252352	snoRNA	snoRNA	FAIL	NO	NO	-1.0416	38.2333
ENST00000384300	ENSG00000207027	ENSG00000207027	snoRNA	snoRNA	FAIL	NO	NO	-1.03661	38.2333
ENST00000458922	ENSG00000238390	ENSG00000238390	snoRNA	snoRNA	FAIL	NO	NO	-1.04394	38.2333
ENST00000516013	ENSG00000251822	ENSG00000251822	snoRNA	snoRNA	FAIL	NO	NO	-1.03797	38.2333
ENST00000390866	ENSG00000212168	ENSG00000212168	snoRNA	snoRNA	FAIL	NO	NO	-1.04281	38.2333
ENST00000621821	ENSG00000274884	ENSG00000274884	misc_RNA	misc_RNA	FAIL	NO	NO	-1.02988	38.2333
ENST00000390889	ENSG00000212191	ENSG00000212191	snoRNA	snoRNA	FAIL	NO	NO	-1.03457	38.2333
ENST00000459452	ENSG00000239093	ENSG00000239093	snoRNA	snoRNA	FAIL	NO	NO	-1.03333	38.2333
ENST00000459368	ENSG00000238906	ENSG00000238906	snoRNA	snoRNA	FAIL	NO	NO	-1.04159	38.2333
ENST00000363552	ENSG00000200422	ENSG00000200422	snoRNA	snoRNA	FAIL	NO	NO	-1.04226	38.2333
ENST00000615933	ENSG00000277465	ENSG00000277465	misc_RNA	misc_RNA	FAIL	NO	NO	-1.03159	38.2333
ENST00000516913	ENSG00000252722	ENSG00000252722	scaRNA	scaRNA	FAIL	NO	NO	-1.03061	38.2333
ENST00000390873	ENSG00000212175	ENSG00000212175	snoRNA	snoRNA	FAIL	NO	NO	-1.03481	45.1711
ENST00000459441	ENSG00000238326	ENSG00000238326	snoRNA	snoRNA	FAIL	NO	NO	-1.04762	45.1711
ENST00000391227	ENSG00000212529	ENSG00000212529	snoRNA	snoRNA	FAIL	NO	NO	-1.02832	45.1711
ENST00000408373	ENSG00000221300	ENSG00000221300	snoRNA	snoRNA	FAIL	NO	NO	-1.03259	45.1711
ENST00000364937	ENSG00000201807	ENSG00000201807	snoRNA	snoRNA	FAIL	NO	NO	-1.0367	45.1711
ENST00000516207	ENSG00000252016	ENSG00000252016	snoRNA	snoRNA	FAIL	NO	NO	-1.02833	45.1711
ENST00000516131	ENSG00000251940	ENSG00000251940	snoRNA	snoRNA	FAIL	NO	NO	-1.02859	45.1711
ENST00000459477	ENSG00000238832	ENSG00000238832	snoRNA	snoRNA	FAIL	NO	NO	-1.03374	45.1711
ENST00000516419	ENSG00000252228	ENSG00000252228	snoRNA	snoRNA	FAIL	NO	NO	-1.02643	45.1711
ENST00000384151	ENSG00000206878	ENSG00000206878	snoRNA	snoRNA	FAIL	NO	NO	-1.02444	45.1711
ENST00000408166	ENSG00000221093	ENSG00000221093	snoRNA	snoRNA	FAIL	NO	NO	-1.02622	45.1711
ENST00000391045	ENSG00000212347	ENSG00000212347	snoRNA	snoRNA	FAIL	NO	NO	-1.02997	45.1711
ENST00000391040	ENSG00000212342	ENSG00000212342	snoRNA	snoRNA	FAIL	NO	NO	-1.02367	45.1711
ENST00000391322	ENSG00000212624	ENSG00000212624	snoRNA	snoRNA	FAIL	NO	NO	-1.02237	45.1711
ENST00000364121	ENSG00000200991	ENSG00000200991	snoRNA	snoRNA	FAIL	NO	NO	-1.02055	45.1711
ENST00000410656	ENSG00000222588	ENSG00000222588	snoRNA	snoRNA	FAIL	NO	NO	-1.02457	45.1711
ENST00000364863	ENSG00000201733	ENSG00000201733	snoRNA	snoRNA	FAIL	NO	NO	-1.02095	45.1711
ENST00000364133	ENSG00000201003	ENSG00000201003	snoRNA	snoRNA	FAIL	NO	NO	-1.02507	45.1711
ENST00000517204	ENSG00000253013	ENSG00000253013	snoRNA	snoRNA	FAIL	NO	NO	-1.01878	45.1711
ENST00000517136	ENSG00000252945	ENSG00000252945	snoRNA	snoRNA	FAIL	NO	NO	-1.02038	51.3967
ENST00000365313	ENSG00000202183	ENSG00000202183	snoRNA	snoRNA	FAIL	NO	NO	-1.01763	51.3967
ENST00000619185	ENSG00000278752	ENSG00000278752	misc_RNA	misc_RNA	FAIL	NO	NO	-1.02229	51.3967
ENST00000459301	ENSG00000238594	ENSG00000238594	snoRNA	snoRNA	FAIL	NO	NO	-1.02675	51.3967
ENST00000364446	ENSG00000201316	ENSG00000201316	snoRNA	snoRNA	FAIL	NO	NO	-1.0162	51.3967
ENST00000390885	ENSG00000212187	ENSG00000212187	snoRNA	snoRNA	FAIL	NO	NO	-1.01827	51.3967
ENST00000516969	ENSG00000252778	ENSG00000252778	scaRNA	scaRNA	FAIL	NO	NO	-1.01865	51.3967
ENST00000517095	ENSG00000252904	ENSG00000252904	snoRNA	snoRNA	FAIL	NO	NO	-1.01647	51.3967
ENST00000516956	ENSG00000252765	ENSG00000252765	scaRNA	scaRNA	FAIL	NO	NO	-1.01788	51.3967
ENST00000516427	ENSG00000252236	ENSG00000252236	snoRNA	snoRNA	FAIL	NO	NO	-1.01591	51.3967
ENST00000516190	ENSG00000251999	ENSG00000251999	snoRNA	snoRNA	FAIL	NO	NO	-1.02381	51.3967
ENST00000516361	ENSG00000252170	ENSG00000252170	snoRNA	snoRNA	FAIL	NO	NO	-1.01508	51.3967
ENST00000702691	ENSG00000290055	ENSG00000290055	lncRNA	lncRNA	FAIL	NO	NO	-1.01958	51.3967
ENST00000516313	ENSG00000252122	ENSG00000252122	snoRNA	snoRNA	FAIL	NO	NO	-1.01508	51.3967
ENST00000391089	ENSG00000212391	ENSG00000212391	snoRNA	snoRNA	FAIL	NO	NO	-1.01351	51.3967
ENST00000391159	ENSG00000212461	ENSG00000212461	snoRNA	snoRNA	FAIL	NO	NO	-1.01616	51.3967
ENST00000516158	ENSG00000251967	ENSG00000251967	snoRNA	snoRNA	FAIL	NO	NO	-1.01416	51.3967
ENST00000384418	ENSG00000207147	ENSG00000207147	snoRNA	snoRNA	FAIL	NO	NO	-1.01242	51.3967
ENST00000517184	ENSG00000252993	ENSG00000252993	snoRNA	snoRNA	FAIL	NO	NO	-1.01417	55.4896
ENST00000614296	ENSG00000274625	ENSG00000274625	scaRNA	scaRNA	FAIL	NO	NO	-1.01792	55.4896
ENST00000459407	ENSG00000238745	ENSG00000238745	snoRNA	snoRNA	FAIL	NO	NO	-1.01439	55.4896
ENST00000458800	ENSG00000238854	ENSG00000238854	snoRNA	snoRNA	FAIL	NO	NO	-1.01126	55.4896
ENST00000384249	ENSG00000206976	ENSG00000206976	snoRNA	snoRNA	FAIL	NO	NO	-1.01271	55.4896
ENST00000458927	ENSG00000238570	ENSG00000238570	snoRNA	snoRNA	FAIL	NO	NO	-1.01283	55.4896
ENST00000516773	ENSG00000252582	ENSG00000252582	snoRNA	snoRNA	FAIL	NO	NO	-1.01385	55.4896
ENST00000459483	ENSG00000238804	ENSG00000238804	snoRNA	snoRNA	FAIL	NO	NO	-1.01442	55.4896
ENST00000517258	ENSG00000253067	ENSG00000253067	snoRNA	snoRNA	FAIL	NO	NO	-1.0116	55.4896
ENST00000620939	ENSG00000277188	ENSG00000277188	misc_RNA	misc_RNA	FAIL	NO	NO	-1.01561	55.4896
ENST00000411034	ENSG00000222966	ENSG00000222966	snoRNA	snoRNA	FAIL	NO	NO	-1.01123	55.4896
ENST00000516052	ENSG00000251861	ENSG00000251861	scaRNA	scaRNA	FAIL	NO	NO	-1.01016	55.4896
ENST00000515895	ENSG00000251704	ENSG00000251704	snoRNA	snoRNA	FAIL	NO	NO	-1.00997	55.4896
ENST00000517114	ENSG00000252923	ENSG00000252923	scaRNA	scaRNA	FAIL	NO	NO	-1.00879	55.4896
ENST00000408712	ENSG00000221639	ENSG00000221639	snoRNA	snoRNA	FAIL	NO	NO	-1.00763	55.4896
ENST00000391200	ENST00000391200	ENSG00000273499	snoRNA	snoRNA	FAIL	NO	NO	-1.0107	55.4896
ENST00000517240	ENSG00000253049	ENSG00000253049	snoRNA	snoRNA	FAIL	NO	NO	-1.01009	55.4896
ENST00000363782	ENSG00000200652	ENSG00000200652	snoRNA	snoRNA	FAIL	NO	NO	-1.00911	55.4896
ENST00000621460	ENSG00000275981	ENSG00000275981	misc_RNA	misc_RNA	FAIL	NO	NO	-1.00773	55.4896
ENST00000515921	ENSG00000251730	ENSG00000251730	snoRNA	snoRNA	FAIL	NO	NO	-1.00699	55.4896
ENST00000363243	ENSG00000200113	ENSG00000200113	snoRNA	snoRNA	FAIL	NO	NO	-1.00586	55.4896
ENST00000516021	ENSG00000251830	ENSG00000251830	snoRNA	snoRNA	FAIL	NO	NO	-1.0075	55.4896
ENST00000459482	ENSG00000238819	ENSG00000238819	snoRNA	snoRNA	FAIL	NO	NO	-1.00678	55.4896
ENST00000365564	ENSG00000202434	ENSG00000202434	snoRNA	snoRNA	FAIL	NO	NO	-1.00661	55.4896
ENST00000459350	ENSG00000238761	ENSG00000238761	snoRNA	snoRNA	FAIL	NO	NO	-1.00556	55.4896
ENST00000517015	ENSG00000252824	ENSG00000252824	snoRNA	snoRNA	FAIL	NO	NO	-1.00429	55.4896
ENST00000459507	ENSG00000238372	ENSG00000238372	snoRNA	snoRNA	FAIL	NO	NO	-1.00472	55.4896
ENST00000516771	ENSG00000252580	ENSG00000252580	snoRNA	snoRNA	FAIL	NO	NO	-1.00203	55.4896
ENST00000390847	ENSG00000212149	ENSG00000212149	snoRNA	snoRNA	FAIL	NO	NO	-1.00272	55.4896
ENST00000516384	ENSG00000252193	ENSG00000252193	scaRNA	scaRNA	FAIL	NO	NO	-1.00187	55.4896
ENST00000516310	ENSG00000252119	ENSG00000252119	snoRNA	snoRNA	FAIL	NO	NO	-1.00128	55.4896
ENST00000621599	ENSG00000274409	ENSG00000274409	misc_RNA	misc_RNA	FAIL	NO	NO	-1.0016	55.4896
ENST00000408221	ENSG00000221148	ENSG00000221148	snoRNA	snoRNA	FAIL	NO	NO	-1.00127	55.4896
ENST00000516133	ENSG00000251942	ENSG00000251942	scaRNA	scaRNA	FAIL	NO	NO	-1.00118	55.4896
ENST00000384442	ENSG00000207171	ENSG00000207171	snoRNA	snoRNA	FAIL	NO	NO	-1.00098	55.4896
ENST00000390846	ENSG00000274458	ENSG00000274458	snoRNA	snoRNA	FAIL	NO	NO	-1.00177	55.4896
ENST00000516868	ENSG00000252677	ENSG00000252677	snoRNA	snoRNA	FAIL	NO	NO	-1.00113	55.4896
ENST00000458802	ENSG00000238764	ENSG00000238764	snoRNA	snoRNA	FAIL	NO	NO	-1.0013	55.4896
ENST00000517043	ENSG00000252852	ENSG00000252852	snoRNA	snoRNA	FAIL	NO	NO	-1.00008	55.4896
ENST00000447263	OXCT2P1	ENSG00000237624	3-oxoacid CoA-transferase 2 pseudogene 1	unprocessed_pseudogene	FAIL	NO	NO	1.00627	63.0894
ENST00000548666	ENST00000548666	ENSG00000257531	40S ribosomal protein S26 (RPS26) pseudogene	transcribed_processed_pseudogene	FAIL	NO	NO	-1.0352	45.1711
ENST00000538670	HTR7P1	ENSG00000183935	5-hydroxytryptamine receptor 7 pseudogene 1	transcribed_processed_pseudogene	FAIL	NO	NO	-1.05382	38.2333
ENST00000624664	HTR7P1	ENSG00000183935	5-hydroxytryptamine receptor 7 pseudogene 1	transcribed_processed_pseudogene	FAIL	NO	NO	-1.04077	38.2333
ENST00000648701	5S_rRNA_ENST00000648701	ENSG00000285609	5S ribosomal RNA	rRNA_pseudogene	FAIL	NO	NO	1.12417	31.0437
ENST00000649180	5S_rRNA_ENST00000649180	ENSG00000285626	5S ribosomal RNA	rRNA_pseudogene	FAIL	NO	NO	1.03073	63.0894
ENST00000650361	5S_rRNA_ENST00000650361	ENSG00000285912	5S ribosomal RNA	rRNA_pseudogene	FAIL	NO	NO	-1.1033	19.0445
ENST00000648813	5S_rRNA_ENST00000648813	ENSG00000285674	5S ribosomal RNA	rRNA_pseudogene	FAIL	NO	NO	-1.05053	38.2333
ENST00000647846	5S_rRNA_ENST00000647846	ENSG00000285776	5S ribosomal RNA	rRNA_pseudogene	FAIL	NO	NO	-1.02923	45.1711
ENST00000603504	7SK	ENSG00000271394	7SK RNA	misc_RNA	FAIL	NO	NO	-1.10383	24.6356
ENST00000600686	A1BG-AS1	ENSG00000268895	A1BG antisense RNA 1	lncRNA	FAIL	NO	NO	1.00455	63.0894
ENST00000670460	A1BG-AS1	ENSG00000268895	A1BG antisense RNA 1	lncRNA	FAIL	NO	NO	-1.00476	55.4896
ENST00000648157	A2M-AS1	ENSG00000245105	A2M antisense RNA 1	lncRNA	FAIL	NO	NO	1.01969	63.0894
ENST00000670582	A2M-AS1	ENSG00000245105	A2M antisense RNA 1	lncRNA	FAIL	NO	NO	1.01172	63.0894
ENST00000667950	A2M-AS1	ENSG00000245105	A2M antisense RNA 1	lncRNA	FAIL	NO	NO	1.00183	63.0894
ENST00000499762	A2M-AS1	ENSG00000245105	A2M antisense RNA 1	lncRNA	FAIL	NO	NO	-1.00292	55.4896
ENST00000537288	A2ML1-AS1	ENSG00000256661	A2ML1 antisense RNA 1	lncRNA	FAIL	NO	NO	1.03065	62.1379
ENST00000394240	A2ML1-AS2	ENSG00000256904	A2ML1 antisense RNA 2	lncRNA	FAIL	NO	NO	-1.05708	31.0437
ENST00000475855	AADACL2-AS1	ENSG00000242908	AADACL2 antisense RNA 1	lncRNA	FAIL	NO	NO	-1.05662	24.6356
ENST00000413508	AARSD1P1	ENSG00000234969	AARSD1 pseudogene 1	processed_pseudogene	FAIL	NO	NO	-1.11722	10.7746
ENST00000630625	ABCA9-AS1	ENSG00000231749	ABCA9 antisense RNA 1	lncRNA	FAIL	NO	NO	1.14338	24.6356
ENST00000458677	ABCA9-AS1	ENSG00000231749	ABCA9 antisense RNA 1	lncRNA	FAIL	NO	NO	-1.01288	51.3967
ENST00000358206	ABHD17AP1	ENSG00000198658	ABHD17A pseudogene 1	unprocessed_pseudogene	FAIL	NO	NO	1.07986	51.3967
ENST00000411545	ABHD17AP4	ENSG00000229107	ABHD17A pseudogene 4	processed_pseudogene	FAIL	NO	NO	-1.03397	45.1711
ENST00000458502	ABHD17AP6	ENSG00000226981	ABHD17A pseudogene 6	unprocessed_pseudogene	FAIL	NO	NO	-1.02034	51.3967
ENST00000510179	ABITRAMP1	ENSG00000251106	ABITRAM pseudogene 1	processed_pseudogene	FAIL	NO	NO	-1.0454	38.2333
ENST00000419899	ACAP2-IT1	ENSG00000229325	ACAP2 intronic transcript 1	lncRNA	FAIL	NO	NO	1.06681	51.3967
ENST00000421585	ACE2-DT	ENSG00000225833	ACE2 divergent transcript	lncRNA	FAIL	NO	NO	-1.02431	45.1711
ENST00000560832	ANP32AP1	ENSG00000259516	acidic nuclear phosphoprotein 32 family member A pseudogene 1	transcribed_processed_pseudogene	FAIL	NO	NO	1.02061	63.0894
ENST00000559548	ANP32AP1	ENSG00000259516	acidic nuclear phosphoprotein 32 family member A pseudogene 1	transcribed_processed_pseudogene	FAIL	NO	NO	1.0082	63.0894
ENST00000512835	ANP32C	ENSG00000248546	acidic nuclear phosphoprotein 32 family member C	processed_pseudogene	FAIL	NO	NO	1.0199	63.0894
ENST00000419351	ACRP1	ENSG00000175509	ACR pseudogene 1	processed_pseudogene	FAIL	NO	NO	1.01139	63.0894
ENST00000446709	ACSL3-AS1	ENSG00000234193	ACSL3 antisense RNA 1	lncRNA	FAIL	NO	NO	1.03093	60.561
ENST00000424244	ACSL6-AS1	ENSG00000223548	ACSL6 antisense RNA 1	lncRNA	FAIL	NO	NO	-1.0333	38.2333
ENST00000596007	ACTA2-AS1	ENSG00000180139	ACTA2 antisense RNA 1	lncRNA	FAIL	NO	NO	-1.00208	55.4896
ENST00000436287	ACTBP11	ENSG00000188460	ACTB pseudogene 11	processed_pseudogene	FAIL	NO	NO	1.05247	57.2712
ENST00000515712	ACTBP2	ENSG00000213763	ACTB pseudogene 2	processed_pseudogene	FAIL	NO	NO	1.0742	51.3967
ENST00000331301	ACTE1P	ENSG00000172900	actin epsilon 1, pseudogene	transcribed_unitary_pseudogene	FAIL	NO	NO	-1.04082	31.0437
ENST00000508543	ACTE1P	ENSG00000172900	actin epsilon 1, pseudogene	transcribed_unitary_pseudogene	FAIL	NO	NO	-1.03904	38.2333
ENST00000446382	ACTG1P14	ENSG00000230581	actin gamma 1 pseudogene 14	processed_pseudogene	FAIL	NO	NO	1.03139	61.4578
ENST00000570019	ACTG1P15	ENSG00000259904	actin gamma 1 pseudogene 15	processed_pseudogene	FAIL	NO	NO	1.05233	51.3967
ENST00000558391	ACTG1P17	ENSG00000259315	actin gamma 1 pseudogene 17	transcribed_processed_pseudogene	FAIL	NO	NO	1.0363	59.4918
ENST00000561222	ACTG1P17	ENSG00000259315	actin gamma 1 pseudogene 17	transcribed_processed_pseudogene	FAIL	NO	NO	-1.05198	24.6356
ENST00000560958	ACTG1P17	ENSG00000259315	actin gamma 1 pseudogene 17	transcribed_processed_pseudogene	FAIL	NO	NO	-1.02662	38.2333
ENST00000418987	ACTG1P19	ENSG00000237999	actin gamma 1 pseudogene 19	processed_pseudogene	FAIL	NO	NO	-1.06703	19.0445
ENST00000486001	ACTG1P20	ENSG00000241547	actin gamma 1 pseudogene 20	processed_pseudogene	FAIL	NO	NO	-1.02644	51.3967
ENST00000438944	ACTG1P25	ENSG00000234996	actin gamma 1 pseudogene 25	transcribed_processed_pseudogene	FAIL	NO	NO	-1.12091	10.7746
ENST00000457622	ACTG1P9	ENSG00000229349	actin gamma 1 pseudogene 9	processed_pseudogene	FAIL	NO	NO	1.03671	59.4918
ENST00000512165	ENSG00000176183	ENSG00000176183	actin, beta (ACTB) pseudogene	processed_pseudogene	FAIL	NO	NO	1.08651	45.1711
ENST00000417657	ENSG00000241838	ENSG00000241838	actin, beta (ACTB) pseudogene	processed_pseudogene	FAIL	NO	NO	1.09044	55.4896
ENST00000507366	ENSG00000184188	ENSG00000184188	actin, beta (ACTB) pseudogene	processed_pseudogene	FAIL	NO	NO	1.014	63.0894
ENST00000393544	ATF4P4	ENSG00000256167	activating transcription factor 4 pseudogene 4	transcribed_processed_pseudogene	FAIL	NO	NO	1.04532	63.0894
ENST00000438498	ATF4P4	ENSG00000256167	activating transcription factor 4 pseudogene 4	transcribed_processed_pseudogene	FAIL	NO	NO	-1.00096	55.4896
ENST00000493310	AHSA2P	ENSG00000173209	activator of HSP90 ATPase homolog 2, pseudogene	transcribed_unitary_pseudogene	FAIL	NO	NO	1.11163	5.57214
ENST00000647519	AHSA2P	ENSG00000173209	activator of HSP90 ATPase homolog 2, pseudogene	transcribed_unitary_pseudogene	FAIL	NO	NO	1.07003	31.0437
ENST00000394457	AHSA2P	ENSG00000173209	activator of HSP90 ATPase homolog 2, pseudogene	transcribed_unitary_pseudogene	FAIL	NO	NO	1.06595	31.0437
ENST00000357022	AHSA2P	ENSG00000173209	activator of HSP90 ATPase homolog 2, pseudogene	transcribed_unitary_pseudogene	FAIL	NO	NO	1.06641	31.0437
ENST00000642732	AHSA2P	ENSG00000173209	activator of HSP90 ATPase homolog 2, pseudogene	transcribed_unitary_pseudogene	FAIL	NO	NO	1.06146	38.2333
ENST00000471542	AHSA2P	ENSG00000173209	activator of HSP90 ATPase homolog 2, pseudogene	transcribed_unitary_pseudogene	FAIL	NO	NO	1.05826	45.1711
ENST00000642505	AHSA2P	ENSG00000173209	activator of HSP90 ATPase homolog 2, pseudogene	transcribed_unitary_pseudogene	FAIL	NO	NO	1.05624	51.3967
ENST00000643913	AHSA2P	ENSG00000173209	activator of HSP90 ATPase homolog 2, pseudogene	transcribed_unitary_pseudogene	FAIL	NO	NO	1.04575	55.4896
ENST00000489653	AHSA2P	ENSG00000173209	activator of HSP90 ATPase homolog 2, pseudogene	transcribed_unitary_pseudogene	FAIL	NO	NO	1.04496	56.301
ENST00000410073	AHSA2P	ENSG00000173209	activator of HSP90 ATPase homolog 2, pseudogene	transcribed_unitary_pseudogene	FAIL	NO	NO	1.04192	58.3437
ENST00000493628	AHSA2P	ENSG00000173209	activator of HSP90 ATPase homolog 2, pseudogene	transcribed_unitary_pseudogene	FAIL	NO	NO	1.03764	59.4918
ENST00000463681	AHSA2P	ENSG00000173209	activator of HSP90 ATPase homolog 2, pseudogene	transcribed_unitary_pseudogene	FAIL	NO	NO	1.02536	61.4578
ENST00000487904	AHSA2P	ENSG00000173209	activator of HSP90 ATPase homolog 2, pseudogene	transcribed_unitary_pseudogene	FAIL	NO	NO	1.03015	62.1379
ENST00000491217	AHSA2P	ENSG00000173209	activator of HSP90 ATPase homolog 2, pseudogene	transcribed_unitary_pseudogene	FAIL	NO	NO	1.01382	63.0894
ENST00000484217	AHSA2P	ENSG00000173209	activator of HSP90 ATPase homolog 2, pseudogene	transcribed_unitary_pseudogene	FAIL	NO	NO	1.00247	63.0894
ENST00000553944	ACTN1-DT	ENSG00000259062	ACTN1 divergent transcript	lncRNA	FAIL	NO	NO	-1.00781	55.4896
ENST00000689404	ACTR3-AS1	ENSG00000228857	ACTR3 antisense RNA 1	lncRNA	FAIL	NO	NO	1.04971	55.4896
ENST00000687580	ACTR3-AS1	ENSG00000228857	ACTR3 antisense RNA 1	lncRNA	FAIL	NO	NO	1.05342	56.301
ENST00000413404	ACTR3BP2	ENSG00000226481	ACTR3B pseudogene 2	processed_pseudogene	FAIL	NO	NO	-1.06552	24.6356
ENST00000448440	ACTR3BP5	ENSG00000227264	ACTR3B pseudogene 5	processed_pseudogene	FAIL	NO	NO	-1.01162	55.4896
ENST00000441531	ACVR2B-AS1	ENSG00000229589	ACVR2B antisense RNA 1	lncRNA	FAIL	NO	NO	-1.09611	7.85488
ENST00000566754	ACSM5P1	ENSG00000260762	acyl-CoA synthetase medium chain family member 5 pseudogene 1	unprocessed_pseudogene	FAIL	NO	NO	-1.03579	45.1711
ENST00000589470	ENSG00000267142	ENSG00000267142	acyl-CoA thioesterase 2 (ACOT2) pseudogene	processed_pseudogene	FAIL	NO	NO	1.00439	63.0894
ENST00000569307	ENSG00000225625	ENSG00000225625	acyl-Coenzyme A binding domain containing 7 (Acbd7) pseudogene	processed_pseudogene	FAIL	NO	NO	1.04758	56.301
ENST00000523523	ENSG00000254067	ENSG00000254067	ADAM metallopeptidase domain 2 (ADAM2) pseudogene	transcribed_unitary_pseudogene	FAIL	NO	NO	-1.01211	55.4896
ENST00000569937	ADAM3B	ENSG00000260089	ADAM metallopeptidase domain 3B (pseudogene)	processed_pseudogene	FAIL	NO	NO	-1.05949	31.0437
ENST00000518020	ADAM5	ENSG00000196115	ADAM metallopeptidase domain 5 (pseudogene)	transcribed_unitary_pseudogene	FAIL	NO	NO	-1.00384	55.4896
ENST00000519063	ADAM5	ENSG00000196115	ADAM metallopeptidase domain 5 (pseudogene)	transcribed_unitary_pseudogene	FAIL	NO	NO	-1.00291	55.4896
ENST00000606026	ADAM6	ENSG00000290844	ADAM metallopeptidase domain 6 (pseudogene)	lncRNA	FAIL	NO	NO	-1.02111	45.1711
ENST00000519689	ADAM7-AS1	ENSG00000253535	ADAM7, ADAMDEC1 and ADAM28 antisense RNA 1	lncRNA	FAIL	NO	NO	1.01375	63.0894
ENST00000518988	ADAM7-AS1	ENSG00000253535	ADAM7, ADAMDEC1 and ADAM28 antisense RNA 1	lncRNA	FAIL	NO	NO	-1.02361	45.1711
ENST00000523700	ADAM7-AS1	ENSG00000253535	ADAM7, ADAMDEC1 and ADAM28 antisense RNA 1	lncRNA	FAIL	NO	NO	-1.0048	55.4896
ENST00000502827	ADAMTS19-AS1	ENSG00000249421	ADAMTS19 antisense RNA 1	lncRNA	FAIL	NO	YES	-1.14538	1.07319
ENST00000661962	ADAMTS19-AS1	ENSG00000249421	ADAMTS19 antisense RNA 1	lncRNA	FAIL	NO	YES	-1.14716	1.07319
ENST00000613213	ADAMTS7P1	ENSG00000274376	ADAMTS7 pseudogene 1	transcribed_unprocessed_pseudogene	FAIL	NO	NO	-1.03963	24.6356
ENST00000561209	ADAMTS7P4	ENSG00000218052	ADAMTS7 pseudogene 4	transcribed_unprocessed_pseudogene	FAIL	NO	NO	1.09169	31.0437
ENST00000625636	ADAMTS9-AS1	ENSG00000241158	ADAMTS9 antisense RNA 1	lncRNA	FAIL	NO	NO	1.07958	45.1711
ENST00000626014	ADAMTS9-AS1	ENSG00000241158	ADAMTS9 antisense RNA 1	lncRNA	FAIL	NO	NO	1.05268	45.1711
ENST00000480831	ADAMTS9-AS1	ENSG00000241158	ADAMTS9 antisense RNA 1	lncRNA	FAIL	NO	NO	1.04846	45.1711
ENST00000471990	ADAMTS9-AS1	ENSG00000241158	ADAMTS9 antisense RNA 1	lncRNA	FAIL	NO	NO	1.05435	51.3967
ENST00000470447	ADAMTS9-AS1	ENSG00000241158	ADAMTS9 antisense RNA 1	lncRNA	FAIL	NO	NO	1.038	55.4896
ENST00000628461	ADAMTS9-AS1	ENSG00000241158	ADAMTS9 antisense RNA 1	lncRNA	FAIL	NO	NO	1.06339	55.4896
ENST00000466225	ADAMTS9-AS1	ENSG00000241158	ADAMTS9 antisense RNA 1	lncRNA	FAIL	NO	NO	1.04873	56.301
ENST00000625396	ADAMTS9-AS1	ENSG00000241158	ADAMTS9 antisense RNA 1	lncRNA	FAIL	NO	NO	1.04693	58.3437
ENST00000626280	ADAMTS9-AS1	ENSG00000241158	ADAMTS9 antisense RNA 1	lncRNA	FAIL	NO	NO	1.02979	59.4918
ENST00000627227	ADAMTS9-AS1	ENSG00000241158	ADAMTS9 antisense RNA 1	lncRNA	FAIL	NO	NO	1.03352	60.561
ENST00000631269	ADAMTS9-AS1	ENSG00000241158	ADAMTS9 antisense RNA 1	lncRNA	FAIL	NO	NO	1.02748	62.1379
ENST00000625328	ADAMTS9-AS1	ENSG00000241158	ADAMTS9 antisense RNA 1	lncRNA	FAIL	NO	NO	1.01952	63.0894
ENST00000625832	ADAMTS9-AS1	ENSG00000241158	ADAMTS9 antisense RNA 1	lncRNA	FAIL	NO	NO	1.02106	63.0894
ENST00000630336	ADAMTS9-AS1	ENSG00000241158	ADAMTS9 antisense RNA 1	lncRNA	FAIL	NO	NO	1.01696	63.0894
ENST00000474313	ADAMTS9-AS1	ENSG00000241158	ADAMTS9 antisense RNA 1	lncRNA	FAIL	NO	NO	1.01363	63.0894
ENST00000625433	ADAMTS9-AS1	ENSG00000241158	ADAMTS9 antisense RNA 1	lncRNA	FAIL	NO	NO	1.01602	63.0894
ENST00000601022	ADAMTS9-AS1	ENSG00000241158	ADAMTS9 antisense RNA 1	lncRNA	FAIL	NO	NO	1.00406	63.0894
ENST00000597944	ADAMTS9-AS1	ENSG00000241158	ADAMTS9 antisense RNA 1	lncRNA	FAIL	NO	NO	-1.00787	55.4896
ENST00000702331	ADAMTS9-AS2	ENSG00000241684	ADAMTS9 antisense RNA 2	lncRNA	FAIL	NO	YES	-1.10716	3.86263
ENST00000481312	ADAMTS9-AS2	ENSG00000241684	ADAMTS9 antisense RNA 2	lncRNA	FAIL	NO	YES	-1.11175	3.86263
ENST00000650103	ADAMTS9-AS2	ENSG00000241684	ADAMTS9 antisense RNA 2	lncRNA	FAIL	NO	YES	-1.10951	3.86263
ENST00000692372	ADAMTS9-AS2	ENSG00000241684	ADAMTS9 antisense RNA 2	lncRNA	FAIL	NO	NO	-1.1141	5.57214
ENST00000691998	ADAMTS9-AS2	ENSG00000241684	ADAMTS9 antisense RNA 2	lncRNA	FAIL	NO	NO	-1.10676	5.57214
ENST00000460833	ADAMTS9-AS2	ENSG00000241684	ADAMTS9 antisense RNA 2	lncRNA	FAIL	NO	NO	-1.07732	10.7746
ENST00000702102	ADAMTS9-AS2	ENSG00000241684	ADAMTS9 antisense RNA 2	lncRNA	FAIL	NO	NO	-1.08196	10.7746
ENST00000474768	ADAMTS9-AS2	ENSG00000241684	ADAMTS9 antisense RNA 2	lncRNA	FAIL	NO	NO	-1.08275	10.7746
ENST00000485174	ADAMTS9-AS2	ENSG00000241684	ADAMTS9 antisense RNA 2	lncRNA	FAIL	NO	NO	-1.05387	19.0445
ENST00000615012	ADAMTSL4-AS1	ENSG00000203804	ADAMTSL4 antisense RNA 1	lncRNA	FAIL	NO	NO	-1.07462	14.5111
ENST00000442435	ADAMTSL4-AS2	ENSG00000237781	ADAMTSL4 antisense RNA 2	lncRNA	FAIL	NO	NO	1.01393	63.0894
ENST00000634326	ENSG00000280852	ENSG00000280852	adaptor-related protein complex 1, sigma 2 subunit (AP1S2) pseudogene	transcribed_processed_pseudogene	FAIL	NO	NO	1.07918	38.2333
ENST00000627667	ENSG00000280852	ENSG00000280852	adaptor-related protein complex 1, sigma 2 subunit (AP1S2) pseudogene	transcribed_processed_pseudogene	FAIL	NO	NO	1.0651	58.3437
ENST00000432577	ENSG00000213036	ENSG00000213036	adaptor-related protein complex 3 pseudogene	processed_pseudogene	FAIL	NO	NO	1.02944	63.0894
ENST00000692429	ADARB2-AS1	ENSG00000205696	ADARB2 antisense RNA 1	lncRNA	FAIL	NO	NO	1.01353	63.0894
ENST00000435541	ADCY10P1_ENST00000435541	ENSG00000290554	ADCY10 pseudogene 1	lncRNA	FAIL	NO	NO	1.04731	56.301
ENST00000457653	ADCY10P1	ENSG00000161912	ADCY10 pseudogene 1	transcribed_unprocessed_pseudogene	FAIL	NO	NO	1.04878	56.301
ENST00000567255	ADCY10P1_ENST00000435541	ENSG00000290554	ADCY10 pseudogene 1	lncRNA	FAIL	NO	NO	-1.00644	55.4896
ENST00000369657	ADD3-AS1	ENSG00000203876	ADD3 antisense RNA 1	lncRNA	FAIL	NO	NO	1.03812	56.301
ENST00000369655	ADD3-AS1	ENSG00000203876	ADD3 antisense RNA 1	lncRNA	FAIL	NO	NO	-1.02667	38.2333
ENST00000627565	ADD3-AS1	ENSG00000203876	ADD3 antisense RNA 1	lncRNA	FAIL	NO	NO	-1.01746	45.1711
ENST00000631276	ADD3-AS1	ENSG00000203876	ADD3 antisense RNA 1	lncRNA	FAIL	NO	NO	-1.01925	51.3967
ENST00000625954	ADD3-AS1	ENSG00000203876	ADD3 antisense RNA 1	lncRNA	FAIL	NO	NO	-1.00864	55.4896
ENST00000419201	AHCYP4	ENSG00000232992	adenosylhomocysteinase pseudogene 4	processed_pseudogene	FAIL	NO	NO	-1.01392	51.3967
ENST00000419168	ADGB-DT	ENSG00000237468	ADGB divergent transcript	lncRNA	FAIL	NO	NO	-1.05315	19.0445
ENST00000654383	ADGRA1-AS1	ENSG00000256925	ADGRA1 antisense RNA 1	lncRNA	FAIL	NO	NO	1.01059	63.0894
ENST00000656946	ADGRA1-AS1	ENSG00000256925	ADGRA1 antisense RNA 1	lncRNA	FAIL	NO	NO	-1.03157	38.2333
ENST00000658362	ADGRA1-AS1	ENSG00000256925	ADGRA1 antisense RNA 1	lncRNA	FAIL	NO	NO	-1.03157	38.2333
ENST00000444433	ADGRA1-AS1	ENSG00000256925	ADGRA1 antisense RNA 1	lncRNA	FAIL	NO	NO	-1.01102	51.3967
ENST00000366099	ADGRA1-AS1	ENSG00000256925	ADGRA1 antisense RNA 1	lncRNA	FAIL	NO	NO	-1.0059	55.4896
ENST00000590929	ADGRA3P1	ENSG00000256616	ADGRA3 pseudogene 1	transcribed_processed_pseudogene	FAIL	NO	NO	1.03534	60.561
ENST00000591780	ADGRA3P1	ENSG00000256616	ADGRA3 pseudogene 1	transcribed_processed_pseudogene	FAIL	NO	NO	1.03534	60.561
ENST00000690719	ADGRB3-DT	ENSG00000230910	ADGRB3 divergent transcript	lncRNA	FAIL	NO	NO	1.04115	58.3437
ENST00000702764	ADGRB3-DT	ENSG00000230910	ADGRB3 divergent transcript	lncRNA	FAIL	NO	NO	1.04063	58.3437
ENST00000689565	ADGRB3-DT	ENSG00000230910	ADGRB3 divergent transcript	lncRNA	FAIL	NO	NO	1.0352	60.561
ENST00000419979	ADGRB3-DT	ENSG00000230910	ADGRB3 divergent transcript	lncRNA	FAIL	NO	NO	1.02854	60.561
ENST00000667769	ADGRB3-DT	ENSG00000230910	ADGRB3 divergent transcript	lncRNA	FAIL	NO	NO	1.01656	63.0894
ENST00000689339	ADGRB3-DT	ENSG00000230910	ADGRB3 divergent transcript	lncRNA	FAIL	NO	NO	1.01754	63.0894
ENST00000702040	ADGRB3-DT	ENSG00000230910	ADGRB3 divergent transcript	lncRNA	FAIL	NO	NO	1.00858	63.0894
ENST00000658040	ADGRB3-DT	ENSG00000230910	ADGRB3 divergent transcript	lncRNA	FAIL	NO	NO	-1.06625	31.0437
ENST00000603261	ADGRB3-DT	ENSG00000230910	ADGRB3 divergent transcript	lncRNA	FAIL	NO	NO	-1.04834	31.0437
ENST00000663846	ADGRB3-DT	ENSG00000230910	ADGRB3 divergent transcript	lncRNA	FAIL	NO	NO	-1.01976	45.1711
ENST00000701827	ADGRB3-DT	ENSG00000230910	ADGRB3 divergent transcript	lncRNA	FAIL	NO	NO	-1.02699	45.1711
ENST00000662142	ADGRB3-DT	ENSG00000230910	ADGRB3 divergent transcript	lncRNA	FAIL	NO	NO	-1.01435	51.3967
ENST00000604392	ADGRB3-DT	ENSG00000230910	ADGRB3 divergent transcript	lncRNA	FAIL	NO	NO	-1.01066	55.4896
ENST00000658609	ADGRB3-DT	ENSG00000230910	ADGRB3 divergent transcript	lncRNA	FAIL	NO	NO	-1.00762	55.4896
ENST00000659045	ADGRB3-DT	ENSG00000230910	ADGRB3 divergent transcript	lncRNA	FAIL	NO	NO	-1.00762	55.4896
ENST00000650249	ADGRB3-DT	ENSG00000230910	ADGRB3 divergent transcript	lncRNA	FAIL	NO	NO	-1.00207	55.4896
ENST00000451135	ADGRF5-AS1	ENSG00000225730	ADGRF5 antisense RNA 1	lncRNA	FAIL	NO	NO	1.03418	58.3437
ENST00000588658	ADGRL1-AS1	ENSG00000267169	ADGRL1 antisense RNA 1	lncRNA	FAIL	NO	NO	1.02905	60.561
ENST00000592086	ADGRL1-AS1	ENSG00000267169	ADGRL1 antisense RNA 1	lncRNA	FAIL	NO	NO	1.02094	63.0894
ENST00000502339	ADGRL3-AS1	ENSG00000248692	ADGRL3 antisense RNA 1	lncRNA	FAIL	NO	NO	-1.04998	24.6356
ENST00000509461	ADGRL3-AS1	ENSG00000248692	ADGRL3 antisense RNA 1	lncRNA	FAIL	NO	NO	-1.04433	31.0437
ENST00000506704	ADGRL3-AS1	ENSG00000248692	ADGRL3 antisense RNA 1	lncRNA	FAIL	NO	NO	-1.03413	31.0437
ENST00000504135	ADGRL3-AS1	ENSG00000248692	ADGRL3 antisense RNA 1	lncRNA	FAIL	NO	NO	-1.01477	51.3967
ENST00000433151	ADH5P4	ENSG00000233859	ADH5 pseudogene 4	processed_pseudogene	FAIL	NO	NO	-1.04061	31.0437
ENST00000296862	ADGRF2	ENSG00000164393	adhesion G protein-coupled receptor F2	transcribed_unitary_pseudogene	FAIL	NO	NO	-1.0559	19.0445
ENST00000467205	ADGRF2	ENSG00000164393	adhesion G protein-coupled receptor F2	transcribed_unitary_pseudogene	FAIL	NO	NO	-1.03278	38.2333
ENST00000507065	ADGRF2	ENSG00000164393	adhesion G protein-coupled receptor F2	transcribed_unitary_pseudogene	FAIL	NO	NO	-1.03418	38.2333
ENST00000590130	ADGRF5P1	ENSG00000227582	adhesion G protein-coupled receptor F5 pseudogene 1	transcribed_processed_pseudogene	FAIL	NO	NO	1.07135	58.3437
ENST00000435875	ADGRF5P1	ENSG00000227582	adhesion G protein-coupled receptor F5 pseudogene 1	transcribed_processed_pseudogene	FAIL	NO	NO	1.0434	63.0894
ENST00000609170	ADIRF-AS1	ENSG00000272734	ADIRF antisense RNA 1	lncRNA	FAIL	NO	NO	1.02292	63.0894
ENST00000440490	ADIRF-AS1	ENSG00000272734	ADIRF antisense RNA 1	lncRNA	FAIL	NO	NO	1.01285	63.0894
ENST00000418273	ADIRF-AS1	ENSG00000272734	ADIRF antisense RNA 1	lncRNA	FAIL	NO	NO	-1.02741	45.1711
ENST00000609111	ADIRF-AS1	ENSG00000272734	ADIRF antisense RNA 1	lncRNA	FAIL	NO	NO	-1.00509	55.4896
ENST00000664246	ADNP-AS1	ENSG00000259456	ADNP antisense RNA 1	lncRNA	FAIL	NO	NO	-1.03878	38.2333
ENST00000614698	ADNP-AS1	ENSG00000259456	ADNP antisense RNA 1	lncRNA	FAIL	NO	NO	-1.01999	51.3967
ENST00000655542	ADNP-AS1	ENSG00000259456	ADNP antisense RNA 1	lncRNA	FAIL	NO	NO	-1.01486	51.3967
ENST00000550907	ARL2BPP2	ENSG00000258071	ADP ribosylation factor like GTPase 2 binding protein pseudogene 2	processed_pseudogene	FAIL	NO	NO	1.07557	38.2333
ENST00000670622	ADPGK-AS1	ENSG00000260898	ADPGK antisense RNA 1	lncRNA	FAIL	NO	NO	1.03907	61.4578
ENST00000566745	ADPGK-AS1	ENSG00000260898	ADPGK antisense RNA 1	lncRNA	FAIL	NO	NO	1.0112	63.0894
ENST00000563592	ADPGK-AS1	ENSG00000260898	ADPGK antisense RNA 1	lncRNA	FAIL	NO	NO	-1.01032	55.4896
ENST00000674004	AFAP1-AS1	ENSG00000272620	AFAP1 antisense RNA 1	lncRNA	FAIL	NO	NO	-1.00879	55.4896
ENST00000693058	AFDN-DT	ENSG00000198221	AFDN divergent transcript	lncRNA	FAIL	NO	NO	1.02902	59.4918
ENST00000669546	AFDN-DT	ENSG00000198221	AFDN divergent transcript	lncRNA	FAIL	NO	NO	1.01749	63.0894
ENST00000685931	AFDN-DT	ENSG00000198221	AFDN divergent transcript	lncRNA	FAIL	NO	NO	-1.00703	55.4896
ENST00000435346	AFF2-IT1	ENSG00000223516	AFF2 intronic transcript 1	lncRNA	FAIL	NO	NO	-1.01963	51.3967
ENST00000423684	AFG3L1P	ENSG00000223959	AFG3 like matrix AAA peptidase subunit 1, pseudogene	transcribed_unitary_pseudogene	FAIL	NO	NO	1.04872	51.3967
ENST00000421780	AFG3L1P	ENSG00000223959	AFG3 like matrix AAA peptidase subunit 1, pseudogene	transcribed_unitary_pseudogene	FAIL	NO	NO	1.03932	56.301
ENST00000431757	AFG3L1P	ENSG00000223959	AFG3 like matrix AAA peptidase subunit 1, pseudogene	transcribed_unitary_pseudogene	FAIL	NO	NO	1.03068	59.4918
ENST00000421164	AFG3L1P	ENSG00000223959	AFG3 like matrix AAA peptidase subunit 1, pseudogene	transcribed_unitary_pseudogene	FAIL	NO	NO	1.02643	59.4918
ENST00000458301	AFG3L1P	ENSG00000223959	AFG3 like matrix AAA peptidase subunit 1, pseudogene	transcribed_unitary_pseudogene	FAIL	NO	NO	1.02795	60.561
ENST00000457926	AFG3L1P	ENSG00000223959	AFG3 like matrix AAA peptidase subunit 1, pseudogene	transcribed_unitary_pseudogene	FAIL	NO	NO	1.01809	62.6688
ENST00000429663	AFG3L1P	ENSG00000223959	AFG3 like matrix AAA peptidase subunit 1, pseudogene	transcribed_unitary_pseudogene	FAIL	NO	NO	1.01025	63.0894
ENST00000450026	AFG3L1P	ENSG00000223959	AFG3 like matrix AAA peptidase subunit 1, pseudogene	transcribed_unitary_pseudogene	FAIL	NO	NO	1.01101	63.0894
ENST00000436447	AFG3L1P	ENSG00000223959	AFG3 like matrix AAA peptidase subunit 1, pseudogene	transcribed_unitary_pseudogene	FAIL	NO	NO	1.00872	63.0894
ENST00000427658	AFG3L1P	ENSG00000223959	AFG3 like matrix AAA peptidase subunit 1, pseudogene	transcribed_unitary_pseudogene	FAIL	NO	NO	1.00874	63.0894
ENST00000418696	AFG3L1P	ENSG00000223959	AFG3 like matrix AAA peptidase subunit 1, pseudogene	transcribed_unitary_pseudogene	FAIL	NO	NO	1.00603	63.0894
ENST00000707131	AFG3L1P	ENSG00000223959	AFG3 like matrix AAA peptidase subunit 1, pseudogene	transcribed_unitary_pseudogene	FAIL	NO	NO	1.00348	63.0894
ENST00000423742	AFG3L1P	ENSG00000223959	AFG3 like matrix AAA peptidase subunit 1, pseudogene	transcribed_unitary_pseudogene	FAIL	NO	NO	1.00364	63.0894
ENST00000557444	AFG3L1P	ENSG00000223959	AFG3 like matrix AAA peptidase subunit 1, pseudogene	transcribed_unitary_pseudogene	FAIL	NO	NO	1.00212	63.0894
ENST00000437774	AFG3L1P	ENSG00000223959	AFG3 like matrix AAA peptidase subunit 1, pseudogene	transcribed_unitary_pseudogene	FAIL	NO	NO	1.00078	63.0894
ENST00000454997	AFG3L1P	ENSG00000223959	AFG3 like matrix AAA peptidase subunit 1, pseudogene	transcribed_unitary_pseudogene	FAIL	NO	NO	-1.02883	38.2333
ENST00000355531	AFG3L1P	ENSG00000223959	AFG3 like matrix AAA peptidase subunit 1, pseudogene	transcribed_unitary_pseudogene	FAIL	NO	NO	-1.01795	45.1711
ENST00000685584	AFG3L1P	ENSG00000223959	AFG3 like matrix AAA peptidase subunit 1, pseudogene	transcribed_unitary_pseudogene	FAIL	NO	NO	-1.00789	55.4896
ENST00000690928	AFG3L1P	ENSG00000223959	AFG3 like matrix AAA peptidase subunit 1, pseudogene	transcribed_unitary_pseudogene	FAIL	NO	NO	-1.00446	55.4896
ENST00000688932	AFG3L1P	ENSG00000223959	AFG3 like matrix AAA peptidase subunit 1, pseudogene	transcribed_unitary_pseudogene	FAIL	NO	NO	-1.00446	55.4896
ENST00000701504	AFG3L1P	ENSG00000223959	AFG3 like matrix AAA peptidase subunit 1, pseudogene	transcribed_unitary_pseudogene	FAIL	NO	NO	-1.00185	55.4896
ENST00000388970	AFG3L1P	ENSG00000223959	AFG3 like matrix AAA peptidase subunit 1, pseudogene	transcribed_unitary_pseudogene	FAIL	NO	NO	-1.00157	55.4896
ENST00000654463	AGA-DT	ENSG00000250131	AGA divergent transcript	lncRNA	FAIL	NO	NO	1.02034	63.0894
ENST00000668108	AGA-DT	ENSG00000250131	AGA divergent transcript	lncRNA	FAIL	NO	NO	1.0304	63.0894
ENST00000507023	AGA-DT	ENSG00000250131	AGA divergent transcript	lncRNA	FAIL	NO	NO	1.01044	63.0894
ENST00000671080	AGA-DT	ENSG00000250131	AGA divergent transcript	lncRNA	FAIL	NO	NO	1.01035	63.0894
ENST00000690935	AGAP1-IT1	ENSG00000235529	AGAP1 intronic transcript 1	lncRNA	FAIL	NO	NO	1.01094	63.0894
ENST00000440498	AGAP1-IT1	ENSG00000235529	AGAP1 intronic transcript 1	lncRNA	FAIL	NO	NO	-1.00821	55.4896
ENST00000542466	AGAP2-AS1	ENSG00000255737	AGAP2 antisense RNA 1	lncRNA	FAIL	NO	NO	1.0091	63.0894
ENST00000566878	AGBL1-AS1	ENSG00000260125	AGBL1 antisense RNA 1	lncRNA	FAIL	NO	NO	-1.05544	19.0445
ENST00000563472	AGBL1-AS1	ENSG00000260125	AGBL1 antisense RNA 1	lncRNA	FAIL	NO	NO	-1.08711	19.0445
ENST00000564487	AGBL1-AS1	ENSG00000260125	AGBL1 antisense RNA 1	lncRNA	FAIL	NO	NO	-1.08341	19.0445
ENST00000444217	AGBL5-AS1	ENSG00000231636	AGBL5 antisense RNA 1	lncRNA	FAIL	NO	NO	1.00555	63.0894
ENST00000411862	AGBL5-IT1	ENSG00000229122	AGBL5 intronic transcript 1	lncRNA	FAIL	NO	NO	-1.03601	38.2333
ENST00000666392	AGK-DT	ENSG00000261570	AGK divergent transcript	lncRNA	FAIL	NO	NO	1.01045	63.0894
ENST00000668372	AGK-DT	ENSG00000261570	AGK divergent transcript	lncRNA	FAIL	NO	NO	1.01045	63.0894
ENST00000686835	AHI1-DT	ENSG00000231028	AHI1 divergent transcript	lncRNA	FAIL	NO	NO	1.04697	56.301
ENST00000514881	AIDAP2	ENSG00000251429	AIDA pseudogene 2	transcribed_processed_pseudogene	FAIL	NO	NO	1.03262	63.0894
ENST00000513994	AIDAP2	ENSG00000251429	AIDA pseudogene 2	transcribed_processed_pseudogene	FAIL	NO	NO	1.01058	63.0894
ENST00000555294	AJUBA-DT	ENSG00000258457	AJUBA divergent transcript	lncRNA	FAIL	NO	NO	-1.00898	55.4896
ENST00000556503	AJUBA-DT	ENSG00000258457	AJUBA divergent transcript	lncRNA	FAIL	NO	NO	-1.00805	55.4896
ENST00000576871	AKAP1-DT	ENSG00000263004	AKAP1 divergent transcript	lncRNA	FAIL	NO	NO	-1.03692	38.2333
ENST00000576313	AKAP1-DT	ENSG00000263004	AKAP1 divergent transcript	lncRNA	FAIL	NO	NO	-1.03178	38.2333
ENST00000656535	AKAP1-DT	ENSG00000263004	AKAP1 divergent transcript	lncRNA	FAIL	NO	NO	-1.03235	38.2333
ENST00000431706	AKAP17BP	ENSG00000214992	A-kinase anchoring protein 17B, pseudogene	unprocessed_pseudogene	FAIL	NO	NO	-1.02428	45.1711
ENST00000445747	AKR7A2P2	ENSG00000224341	AKR7A2P pseudogene 1	processed_pseudogene	FAIL	NO	NO	1.02993	60.561
ENST00000417120	AKT3-IT1	ENSG00000228939	AKT3 intronic transcript 1	lncRNA	FAIL	NO	NO	-1.04507	31.0437
ENST00000514047	AKTIPP2	ENSG00000226432	AKTIP pseudogene 2	processed_pseudogene	FAIL	NO	NO	1.0161	63.0894
ENST00000560461	ALDH1A3-AS1	ENSG00000259583	ALDH1A3 antisense RNA 1	lncRNA	FAIL	NO	NO	1.04508	57.2712
ENST00000659873	ALDH1A3-AS1	ENSG00000259583	ALDH1A3 antisense RNA 1	lncRNA	FAIL	NO	NO	1.02703	63.0894
ENST00000560068	ALDH1A3-AS1	ENSG00000259583	ALDH1A3 antisense RNA 1	lncRNA	FAIL	NO	NO	1.01765	63.0894
ENST00000693679	ALDH1A3-AS1	ENSG00000259583	ALDH1A3 antisense RNA 1	lncRNA	FAIL	NO	NO	1.01443	63.0894
ENST00000560351	ALDH1A3-AS1	ENSG00000259583	ALDH1A3 antisense RNA 1	lncRNA	FAIL	NO	NO	-1.03165	38.2333
ENST00000656756	ALDH1A3-AS1	ENSG00000259583	ALDH1A3 antisense RNA 1	lncRNA	FAIL	NO	NO	-1.03165	38.2333
ENST00000512384	ALDH1L1-AS1	ENSG00000250218	ALDH1L1 antisense RNA 1	lncRNA	FAIL	NO	NO	-1.03345	38.2333
ENST00000500525	ALDH1L1-AS2	ENSG00000246022	ALDH1L1 antisense RNA 2	lncRNA	FAIL	NO	NO	-1.05276	19.0445
ENST00000500232	ALDH1L1-AS2	ENSG00000246022	ALDH1L1 antisense RNA 2	lncRNA	FAIL	NO	NO	-1.03221	38.2333
ENST00000654154	ALDH1L1-AS2	ENSG00000246022	ALDH1L1 antisense RNA 2	lncRNA	FAIL	NO	NO	-1.03221	38.2333
ENST00000502278	ALDH1L1-AS2	ENSG00000246022	ALDH1L1 antisense RNA 2	lncRNA	FAIL	NO	NO	-1.03343	38.2333
ENST00000584733	AKR1B1P6	ENSG00000225212	aldo-keto reductase family 1 member B1 pseudogene 6	processed_pseudogene	FAIL	NO	NO	-1.06276	24.6356
ENST00000519320	ALG1L13P	ENSG00000253981	ALG1 like 13, pseudogene	transcribed_unprocessed_pseudogene	FAIL	NO	NO	-1.13697	24.6356
ENST00000482834	ALG1L15P	ENSG00000242017	ALG1 like 15, pseudogene	processed_pseudogene	FAIL	NO	NO	1.00183	63.0894
ENST00000524714	ALG1L9P_ENST00000524714	ENSG00000248671	ALG1 like 9, pseudogene	lncRNA	FAIL	NO	NO	1.05731	58.3437
ENST00000670269	ALG1L9P_ENST00000524714	ENSG00000248671	ALG1 like 9, pseudogene	lncRNA	FAIL	NO	NO	1.03403	62.988
ENST00000657407	ALG1L9P_ENST00000524714	ENSG00000248671	ALG1 like 9, pseudogene	lncRNA	FAIL	NO	NO	1.00366	63.0894
ENST00000508969	ALG1L9P_ENST00000524714	ENSG00000248671	ALG1 like 9, pseudogene	lncRNA	FAIL	NO	NO	-1.08813	14.5111
ENST00000532875	ALG1L9P_ENST00000532875	ENSG00000254978	ALG1 like 9, pseudogene	transcribed_unprocessed_pseudogene	FAIL	NO	NO	-1.07685	24.6356
ENST00000511954	ALG1L9P_ENST00000524714	ENSG00000248671	ALG1 like 9, pseudogene	lncRNA	FAIL	NO	NO	-1.02833	38.2333
ENST00000665956	ALG1L9P_ENST00000524714	ENSG00000248671	ALG1 like 9, pseudogene	lncRNA	FAIL	NO	NO	-1.02182	51.3967
ENST00000430794	ALG13-AS1	ENSG00000229487	ALG13 antisense RNA 1	lncRNA	FAIL	NO	NO	-1.09864	19.0445
ENST00000531305	ALG9-IT1	ENSG00000254450	ALG9 intronic transcript 1	lncRNA	FAIL	NO	NO	-1.0658	19.0445
ENST00000527960	ALKBH3-AS1	ENSG00000244926	ALKBH3 antisense RNA 1	lncRNA	FAIL	NO	NO	-1.078	10.7746
ENST00000534287	ALKBH3-AS1	ENSG00000244926	ALKBH3 antisense RNA 1	lncRNA	FAIL	NO	NO	-1.05592	19.0445
ENST00000664150	ALKBH3-AS1	ENSG00000244926	ALKBH3 antisense RNA 1	lncRNA	FAIL	NO	NO	-1.0517	19.0445
ENST00000528285	ALKBH3-AS1	ENSG00000244926	ALKBH3 antisense RNA 1	lncRNA	FAIL	NO	NO	-1.04361	24.6356
ENST00000441587	ALMS1-IT1	ENSG00000230002	ALMS1 intronic transcript 1	lncRNA	FAIL	NO	NO	1.02275	63.0894
ENST00000450720	ALMS1P1	ENSG00000290727	ALMS1 pseudogene 1	lncRNA	FAIL	NO	NO	1.00748	63.0894
ENST00000575727	ALOX12-AS1	ENSG00000215067	ALOX12 antisense RNA 1	lncRNA	FAIL	NO	YES	1.18436	0.172128
ENST00000573939	ALOX12-AS1	ENSG00000215067	ALOX12 antisense RNA 1	lncRNA	FAIL	NO	NO	1.13132	10.7746
ENST00000399540	ALOX12-AS1	ENSG00000215067	ALOX12 antisense RNA 1	lncRNA	FAIL	NO	NO	1.08936	14.5111
ENST00000654550	ALOX12-AS1	ENSG00000215067	ALOX12 antisense RNA 1	lncRNA	FAIL	NO	NO	1.07718	31.0437
ENST00000575889	ALOX12-AS1	ENSG00000215067	ALOX12 antisense RNA 1	lncRNA	FAIL	NO	NO	1.08203	38.2333
ENST00000399541	ALOX12-AS1	ENSG00000215067	ALOX12 antisense RNA 1	lncRNA	FAIL	NO	NO	1.07351	38.2333
ENST00000571010	ALOX12-AS1	ENSG00000215067	ALOX12 antisense RNA 1	lncRNA	FAIL	NO	NO	1.06802	56.301
ENST00000666062	ALOX12-AS1	ENSG00000215067	ALOX12 antisense RNA 1	lncRNA	FAIL	NO	NO	1.06802	56.301
ENST00000659418	ALOX12-AS1	ENSG00000215067	ALOX12 antisense RNA 1	lncRNA	FAIL	NO	NO	1.03592	60.561
ENST00000570562	ALOX12-AS1	ENSG00000215067	ALOX12 antisense RNA 1	lncRNA	FAIL	NO	NO	1.01521	63.0894
ENST00000572385	ALOX12-AS1	ENSG00000215067	ALOX12 antisense RNA 1	lncRNA	FAIL	NO	NO	1.01521	63.0894
ENST00000653385	ALOX12-AS1	ENSG00000215067	ALOX12 antisense RNA 1	lncRNA	FAIL	NO	NO	1.01391	63.0894
ENST00000659173	ALOX12-AS1	ENSG00000215067	ALOX12 antisense RNA 1	lncRNA	FAIL	NO	NO	1.00152	63.0894
ENST00000667870	ALOX12-AS1	ENSG00000215067	ALOX12 antisense RNA 1	lncRNA	FAIL	NO	NO	1.00152	63.0894
ENST00000543404	A2MP1	ENSG00000291190	alpha-2-macroglobulin pseudogene 1	lncRNA	FAIL	NO	NO	1.00899	63.0894
ENST00000659053	APTR	ENSG00000214293	Alu-mediated CDKN1A/p21 transcriptional regulator	lncRNA	FAIL	NO	NO	1.01145	63.0894
ENST00000664660	APTR	ENSG00000214293	Alu-mediated CDKN1A/p21 transcriptional regulator	lncRNA	FAIL	NO	NO	1.00706	63.0894
ENST00000447009	APTR	ENSG00000214293	Alu-mediated CDKN1A/p21 transcriptional regulator	lncRNA	FAIL	NO	NO	-1.03277	38.2333
ENST00000398043	APTR	ENSG00000214293	Alu-mediated CDKN1A/p21 transcriptional regulator	lncRNA	FAIL	NO	NO	-1.01634	45.1711
ENST00000663654	APTR	ENSG00000214293	Alu-mediated CDKN1A/p21 transcriptional regulator	lncRNA	FAIL	NO	NO	-1.01151	51.3967
ENST00000687850	APTR	ENSG00000214293	Alu-mediated CDKN1A/p21 transcriptional regulator	lncRNA	FAIL	NO	NO	-1.01095	51.3967
ENST00000687769	APTR	ENSG00000214293	Alu-mediated CDKN1A/p21 transcriptional regulator	lncRNA	FAIL	NO	NO	-1.01091	55.4896
ENST00000416650	APTR	ENSG00000214293	Alu-mediated CDKN1A/p21 transcriptional regulator	lncRNA	FAIL	NO	NO	-1.00414	55.4896
ENST00000430801	APTR	ENSG00000214293	Alu-mediated CDKN1A/p21 transcriptional regulator	lncRNA	FAIL	NO	NO	-1.00234	55.4896
ENST00000654794	APTR	ENSG00000214293	Alu-mediated CDKN1A/p21 transcriptional regulator	lncRNA	FAIL	NO	NO	-1.0026	55.4896
ENST00000690779	APTR	ENSG00000214293	Alu-mediated CDKN1A/p21 transcriptional regulator	lncRNA	FAIL	NO	NO	-1.00105	55.4896
ENST00000562301	AOC4P	ENSG00000291070	amine oxidase copper containing 4, pseudogene	lncRNA	FAIL	NO	NO	1.12192	31.0437
ENST00000585538	AOC4P	ENSG00000291070	amine oxidase copper containing 4, pseudogene	lncRNA	FAIL	NO	NO	-1.11628	19.0445
ENST00000418848	AMMECR1-IT1	ENSG00000224142	AMMECR1 intronic transcript 1	lncRNA	FAIL	NO	NO	-1.01421	55.4896
ENST00000440059	AMYP1	ENSG00000227408	amylase alpha pseudogene 1	unprocessed_pseudogene	FAIL	NO	NO	-1.03633	51.3967
ENST00000691709	AMZ2P1	ENSG00000291140	AMZ2 pseudogene 1	lncRNA	FAIL	NO	NO	-1.09671	10.7746
ENST00000690715	AMZ2P1	ENSG00000291140	AMZ2 pseudogene 1	lncRNA	FAIL	NO	NO	-1.09488	10.7746
ENST00000702522	AMZ2P1	ENSG00000291140	AMZ2 pseudogene 1	lncRNA	FAIL	NO	NO	-1.10076	10.7746
ENST00000702892	AMZ2P1	ENSG00000291140	AMZ2 pseudogene 1	lncRNA	FAIL	NO	NO	-1.09972	14.5111
ENST00000693419	AMZ2P1	ENSG00000291140	AMZ2 pseudogene 1	lncRNA	FAIL	NO	NO	-1.07912	19.0445
ENST00000689168	AMZ2P1	ENSG00000291140	AMZ2 pseudogene 1	lncRNA	FAIL	NO	NO	-1.06788	19.0445
ENST00000690225	AMZ2P1	ENSG00000291140	AMZ2 pseudogene 1	lncRNA	FAIL	NO	NO	-1.06484	24.6356
ENST00000688372	AMZ2P1	ENSG00000291140	AMZ2 pseudogene 1	lncRNA	FAIL	NO	NO	-1.08597	24.6356
ENST00000690232	AMZ2P1	ENSG00000291140	AMZ2 pseudogene 1	lncRNA	FAIL	NO	NO	-1.06046	24.6356
ENST00000691343	AMZ2P1	ENSG00000291140	AMZ2 pseudogene 1	lncRNA	FAIL	NO	NO	-1.15602	24.6356
ENST00000430983	AMZ2P1	ENSG00000291140	AMZ2 pseudogene 1	lncRNA	FAIL	NO	NO	-1.03935	24.6356
ENST00000397713	AMZ2P1	ENSG00000291140	AMZ2 pseudogene 1	lncRNA	FAIL	NO	NO	-1.03948	31.0437
ENST00000690613	AMZ2P1	ENSG00000291140	AMZ2 pseudogene 1	lncRNA	FAIL	NO	NO	-1.05168	31.0437
ENST00000686520	AMZ2P1	ENSG00000291140	AMZ2 pseudogene 1	lncRNA	FAIL	NO	NO	-1.0633	31.0437
ENST00000685100	AMZ2P1	ENSG00000291140	AMZ2 pseudogene 1	lncRNA	FAIL	NO	NO	-1.03528	38.2333
ENST00000686661	AMZ2P1	ENSG00000291140	AMZ2 pseudogene 1	lncRNA	FAIL	NO	NO	-1.04489	38.2333
ENST00000684992	AMZ2P1	ENSG00000291140	AMZ2 pseudogene 1	lncRNA	FAIL	NO	NO	-1.01752	45.1711
ENST00000687667	AMZ2P1	ENSG00000291140	AMZ2 pseudogene 1	lncRNA	FAIL	NO	NO	-1.01657	51.3967
ENST00000702644	AMZ2P1	ENSG00000291140	AMZ2 pseudogene 1	lncRNA	FAIL	NO	NO	-1.00567	55.4896
ENST00000648819	ANAPC1P2	ENSG00000285793	ANAPC1 pseudogene 2	lncRNA	FAIL	NO	NO	-1.04109	51.3967
ENST00000617314	ANAPC1P5	ENSG00000275597	ANAPC1 pseudogene 5	unprocessed_pseudogene	FAIL	NO	NO	-1.02675	51.3967
ENST00000447760	ANAPC1P6	ENSG00000235486	ANAPC1 pseudogene 6	unprocessed_pseudogene	FAIL	NO	NO	1.10491	57.2712
ENST00000454465	ENSG00000204745	ENSG00000204745	anaphase promoting complex subunit 1 (ANAPC1) pseudogene	unprocessed_pseudogene	FAIL	NO	NO	-1.0779	14.5111
ENST00000547118	ENSG00000257512	ENSG00000257512	anaphase promoting complex subunit 10 (ANAPC10) pseudogene	transcribed_processed_pseudogene	FAIL	NO	NO	-1.00943	55.4896
ENST00000552735	ENSG00000257512	ENSG00000257512	anaphase promoting complex subunit 10 (ANAPC10) pseudogene	transcribed_processed_pseudogene	FAIL	NO	NO	-1.00049	55.4896
ENST00000431557	ARNILA	ENSG00000235072	androgen receptor negatively regulated lncRNA	lncRNA	FAIL	NO	NO	1.00534	63.0894
ENST00000313031	ARNILA	ENSG00000235072	androgen receptor negatively regulated lncRNA	lncRNA	FAIL	NO	NO	-1.04612	31.0437
ENST00000563626	ARLNC1	ENSG00000260896	androgen receptor regulated long noncoding RNA 1	lncRNA	FAIL	NO	NO	-1.18526	7.85488
ENST00000562231	ARLNC1	ENSG00000260896	androgen receptor regulated long noncoding RNA 1	lncRNA	FAIL	NO	NO	-1.0533	31.0437
ENST00000650680	ARLNC1	ENSG00000260896	androgen receptor regulated long noncoding RNA 1	lncRNA	FAIL	NO	NO	-1.0533	31.0437
ENST00000508959	ANK2-AS1	ENSG00000248152	ANK2 antisense RNA 1	lncRNA	FAIL	NO	NO	1.01372	63.0894
ENST00000668381	ANK2-AS1	ENSG00000248152	ANK2 antisense RNA 1	lncRNA	FAIL	NO	NO	-1.06592	31.0437
ENST00000517854	ANK3-DT	ENSG00000254271	ANK3 divergent transcript	lncRNA	FAIL	NO	NO	-1.03547	38.2333
ENST00000687631	ANKHD1-DT	ENSG00000249637	ANKHD1 divergent transcript	lncRNA	FAIL	NO	NO	1.00379	63.0894
ENST00000426991	ANKRD10-IT1	ENSG00000229152	ANKRD10 intronic transcript 1	lncRNA	FAIL	NO	NO	1.03984	58.3437
ENST00000502790	ANKRD17-DT	ENSG00000250220	ANKRD17 divergent transcript	lncRNA	FAIL	NO	NO	1.02267	63.0894
ENST00000533973	ANKRD33BP6	ENSG00000254547	ANKRD33B pseudogene 6	unprocessed_pseudogene	FAIL	NO	NO	1.00831	63.0894
ENST00000692425	ANKRD34C-AS1	ENSG00000259234	ANKRD34C antisense RNA 1	lncRNA	FAIL	NO	NO	1.00391	63.0894
ENST00000671603	ANKRD34C-AS1	ENSG00000259234	ANKRD34C antisense RNA 1	lncRNA	FAIL	NO	NO	-1.10104	5.57214
ENST00000661423	ANKRD34C-AS1	ENSG00000259234	ANKRD34C antisense RNA 1	lncRNA	FAIL	NO	NO	-1.0599	14.5111
ENST00000560872	ANKRD34C-AS1	ENSG00000259234	ANKRD34C antisense RNA 1	lncRNA	FAIL	NO	NO	-1.05351	19.0445
ENST00000701040	ANKRD34C-AS1	ENSG00000259234	ANKRD34C antisense RNA 1	lncRNA	FAIL	NO	NO	-1.06894	24.6356
ENST00000559979	ANKRD34C-AS1	ENSG00000259234	ANKRD34C antisense RNA 1	lncRNA	FAIL	NO	NO	-1.04693	24.6356
ENST00000701559	ANKRD34C-AS1	ENSG00000259234	ANKRD34C antisense RNA 1	lncRNA	FAIL	NO	NO	-1.03691	31.0437
ENST00000668181	ANKRD34C-AS1	ENSG00000259234	ANKRD34C antisense RNA 1	lncRNA	FAIL	NO	NO	-1.03541	31.0437
ENST00000560732	ANKRD34C-AS1	ENSG00000259234	ANKRD34C antisense RNA 1	lncRNA	FAIL	NO	NO	-1.03714	38.2333
ENST00000692216	ANKRD34C-AS1	ENSG00000259234	ANKRD34C antisense RNA 1	lncRNA	FAIL	NO	NO	-1.03272	45.1711
ENST00000692103	ANKRD34C-AS1	ENSG00000259234	ANKRD34C antisense RNA 1	lncRNA	FAIL	NO	NO	-1.02659	45.1711
ENST00000685737	ANKRD34C-AS1	ENSG00000259234	ANKRD34C antisense RNA 1	lncRNA	FAIL	NO	NO	-1.02158	51.3967
ENST00000686264	ANKRD34C-AS1	ENSG00000259234	ANKRD34C antisense RNA 1	lncRNA	FAIL	NO	NO	-1.02158	51.3967
ENST00000689752	ANKRD34C-AS1	ENSG00000259234	ANKRD34C antisense RNA 1	lncRNA	FAIL	NO	NO	-1.02158	51.3967
ENST00000559225	ANKRD34C-AS1	ENSG00000259234	ANKRD34C antisense RNA 1	lncRNA	FAIL	NO	NO	-1.01172	51.3967
ENST00000689461	ANKRD34C-AS1	ENSG00000259234	ANKRD34C antisense RNA 1	lncRNA	FAIL	NO	NO	-1.01495	51.3967
ENST00000528083	ANKRD42-DT	ENSG00000247137	ANKRD42 divergent transcript	lncRNA	FAIL	NO	NO	1.04183	57.2712
ENST00000528524	ANKRD42-DT	ENSG00000247137	ANKRD42 divergent transcript	lncRNA	FAIL	NO	NO	1.03427	58.3437
ENST00000602381	ANKRD42-DT	ENSG00000247137	ANKRD42 divergent transcript	lncRNA	FAIL	NO	NO	1.01795	63.0894
ENST00000529607	ANKRD42-DT	ENSG00000247137	ANKRD42 divergent transcript	lncRNA	FAIL	NO	NO	1.01209	63.0894
ENST00000529031	ANKRD42-DT	ENSG00000247137	ANKRD42 divergent transcript	lncRNA	FAIL	NO	NO	1.00912	63.0894
ENST00000500634	ANKRD42-DT	ENSG00000247137	ANKRD42 divergent transcript	lncRNA	FAIL	NO	NO	1.00501	63.0894
ENST00000624533	ANKRD42-DT	ENSG00000247137	ANKRD42 divergent transcript	lncRNA	FAIL	NO	NO	-1.04467	24.6356
ENST00000530825	ANKRD42-DT	ENSG00000247137	ANKRD42 divergent transcript	lncRNA	FAIL	NO	NO	-1.03388	38.2333
ENST00000665524	ANKRD42-DT	ENSG00000247137	ANKRD42 divergent transcript	lncRNA	FAIL	NO	NO	-1.02053	45.1711
ENST00000529811	ANKRD42-DT	ENSG00000247137	ANKRD42 divergent transcript	lncRNA	FAIL	NO	NO	-1.00923	55.4896
ENST00000703007	ANKRD44-AS1	ENSG00000231621	ANKRD44 antisense RNA 1	lncRNA	FAIL	NO	NO	1.05323	56.301
ENST00000449346	ANKRD44-AS1	ENSG00000231621	ANKRD44 antisense RNA 1	lncRNA	FAIL	NO	NO	1.00981	63.0894
ENST00000428191	ANKRD44-IT1	ENSG00000236977	ANKRD44 intronic transcript 1	lncRNA	FAIL	NO	NO	1.01184	63.0894
ENST00000457060	ANKRD62P1-PARP4P3	ENSG00000189295	ANKRD62P1-PARP4P3 readthrough, transcribed pseudogene	lncRNA	FAIL	NO	NO	-1.0138	51.3967
ENST00000428932	ANKRD65-AS1	ENSG00000225905	ANKRD65 antisense RNA 1	lncRNA	FAIL	NO	NO	-1.07308	14.5111
ENST00000624041	ENSG00000279208	ENSG00000279208	ankyrin repeat domain 18A (ANKRD18A) pseudogene	unprocessed_pseudogene	FAIL	NO	NO	1.13715	31.0437
ENST00000702320	ANKRD18DP	ENSG00000291192	ankyrin repeat domain 18D, pseudogene	lncRNA	FAIL	NO	NO	1.0132	63.0894
ENST00000335478	ANKRD18DP	ENSG00000291192	ankyrin repeat domain 18D, pseudogene	lncRNA	FAIL	NO	NO	1.00389	63.0894
ENST00000435620	ANKRD18DP	ENSG00000291192	ankyrin repeat domain 18D, pseudogene	lncRNA	FAIL	NO	NO	-1.03854	38.2333
ENST00000440713	ANKRD18DP	ENSG00000291192	ankyrin repeat domain 18D, pseudogene	lncRNA	FAIL	NO	NO	-1.07846	45.1711
ENST00000686596	ANKRD18DP	ENSG00000291192	ankyrin repeat domain 18D, pseudogene	lncRNA	FAIL	NO	NO	-1.03085	45.1711
ENST00000686236	ANKRD18DP	ENSG00000291192	ankyrin repeat domain 18D, pseudogene	lncRNA	FAIL	NO	NO	-1.0194	51.3967
ENST00000407941	ANKRD18FP	ENSG00000218577	ankyrin repeat domain 18F, pseudogene	unprocessed_pseudogene	FAIL	NO	NO	-1.01103	55.4896
ENST00000429521	ANKRD20A11P_ENST00000429521	ENSG00000291280	ankyrin repeat domain 20 family member A11, pseudogene	lncRNA	FAIL	NO	NO	1.01203	63.0894
ENST00000451663	ANKRD20A11P_ENST00000451663	ENSG00000215559	ankyrin repeat domain 20 family member A11, pseudogene	transcribed_unprocessed_pseudogene	FAIL	NO	NO	-1.06443	24.6356
ENST00000344693	ANKRD20A11P_ENST00000429521	ENSG00000291280	ankyrin repeat domain 20 family member A11, pseudogene	lncRNA	FAIL	NO	NO	-1.00727	55.4896
ENST00000432875	ANKRD20A11P_ENST00000429521	ENSG00000291280	ankyrin repeat domain 20 family member A11, pseudogene	lncRNA	FAIL	NO	NO	-1.00725	55.4896
ENST00000427650	ANKRD20A5P_ENST00000427650	ENSG00000290972	ankyrin repeat domain 20 family member A5, pseudogene	lncRNA	FAIL	NO	NO	1.09909	58.3437
ENST00000357336	ANKRD20A5P_ENST00000427650	ENSG00000290972	ankyrin repeat domain 20 family member A5, pseudogene	lncRNA	FAIL	NO	NO	-1.03961	45.1711
ENST00000402318	ANKRD20A7P	ENSG00000236816	ankyrin repeat domain 20 family member A7, pseudogene	transcribed_unprocessed_pseudogene	FAIL	NO	NO	-1.19877	10.7746
ENST00000432432	ANKRD20A8P	ENSG00000229089	ankyrin repeat domain 20 family member A8, pseudogene	transcribed_unprocessed_pseudogene	FAIL	NO	NO	1.01802	63.0894
ENST00000457997	ANKRD20A9P	ENSG00000206192	ankyrin repeat domain 20 family member A9, pseudogene	unprocessed_pseudogene	FAIL	NO	NO	-1.0234	45.1711
ENST00000624291	ENST00000624291	ENSG00000278931	ankyrin repeat domain 20 family, member A3 (ANKRD20A3) pseudogene	unprocessed_pseudogene	FAIL	NO	NO	1.16876	38.2333
ENST00000523451	ENSG00000254069	ENSG00000254069	ankyrin repeat domain 26 (ANKRD26) pseudogene	processed_pseudogene	FAIL	NO	NO	1.01697	63.0894
ENST00000507074	ENST00000507074	ENSG00000251142	ankyrin repeat domain 26 (ANKRD26) pseudogene	processed_pseudogene	FAIL	NO	NO	-1.06993	38.2333
ENST00000524329	ENSG00000215567	ENSG00000215567	ankyrin repeat domain 30B (ANKRD30B) pseudogene	unprocessed_pseudogene	FAIL	NO	NO	1.02542	63.0894
ENST00000413399	ENSG00000276963	ENSG00000276963	ankyrin repeat domain 30B (ANKRD30B) pseudogene	unprocessed_pseudogene	FAIL	NO	NO	1.03193	63.0894
ENST00000444850	ANKRD30BP3	ENSG00000230501	ankyrin repeat domain 30B pseudogene 3	unprocessed_pseudogene	FAIL	NO	NO	1.00182	63.0894
ENST00000604892	ANKRD36BP1	ENSG00000214262	ankyrin repeat domain 36B pseudogene 1	transcribed_processed_pseudogene	FAIL	NO	NO	1.03525	59.4918
ENST00000358576	ANKRD36BP1	ENSG00000214262	ankyrin repeat domain 36B pseudogene 1	transcribed_processed_pseudogene	FAIL	NO	NO	1.02438	63.0894
ENST00000421951	ANKRD36BP2	ENSG00000291127	ankyrin repeat domain 36B pseudogene 2	lncRNA	FAIL	NO	NO	1.06928	24.6356
ENST00000393515	ANKRD36BP2	ENSG00000291127	ankyrin repeat domain 36B pseudogene 2	lncRNA	FAIL	NO	NO	1.06823	24.6356
ENST00000622311	ANKRD36BP2	ENSG00000291127	ankyrin repeat domain 36B pseudogene 2	lncRNA	FAIL	NO	NO	1.04819	45.1711
ENST00000454490	ANKRD36BP2	ENSG00000291127	ankyrin repeat domain 36B pseudogene 2	lncRNA	FAIL	NO	NO	1.04464	57.2712
ENST00000685036	ANKRD36BP2	ENSG00000291127	ankyrin repeat domain 36B pseudogene 2	lncRNA	FAIL	NO	NO	1.05389	59.4918
ENST00000685934	ANKRD36BP2	ENSG00000291127	ankyrin repeat domain 36B pseudogene 2	lncRNA	FAIL	NO	NO	1.02764	60.561
ENST00000443770	ANKRD36BP2	ENSG00000291127	ankyrin repeat domain 36B pseudogene 2	lncRNA	FAIL	NO	NO	1.01988	63.0894
ENST00000702796	ANKRD36BP2	ENSG00000291127	ankyrin repeat domain 36B pseudogene 2	lncRNA	FAIL	NO	NO	1.01256	63.0894
ENST00000427055	ANKRD36BP2	ENSG00000291127	ankyrin repeat domain 36B pseudogene 2	lncRNA	FAIL	NO	NO	1.01132	63.0894
ENST00000434304	ANKRD62P1	ENSG00000259271	ankyrin repeat domain 62 pseudogene 1	transcribed_unprocessed_pseudogene	FAIL	NO	NO	-1.00725	55.4896
ENST00000505539	ANXA2P1	ENSG00000213406	annexin A2 pseudogene 1	processed_pseudogene	FAIL	NO	NO	1.12905	14.5111
ENST00000435128	ANXA2P2	ENSG00000231991	annexin A2 pseudogene 2	processed_pseudogene	FAIL	YES	NO	1.2074	7.85488
ENST00000404883	ANXA2P3	ENSG00000216740	annexin A2 pseudogene 3	processed_pseudogene	FAIL	NO	NO	1.03628	59.4918
ENST00000524987	ANO1-AS1	ENSG00000254902	ANO1 antisense RNA 1	lncRNA	FAIL	NO	NO	-1.00148	55.4896
ENST00000472227	ANOS2P	ENSG00000241859	anosmin 2, pseudogene	transcribed_unprocessed_pseudogene	FAIL	NO	YES	-1.09835	3.86263
ENST00000509615	ENSG00000249753	ENSG00000249753	antisense to TMEM5	lncRNA	FAIL	NO	NO	-1.03718	45.1711
ENST00000657793	ANXA2R-AS1	ENSG00000215068	ANXA2R antisense RNA 1	lncRNA	FAIL	NO	NO	1.08273	38.2333
ENST00000658237	ANXA2R-AS1	ENSG00000215068	ANXA2R antisense RNA 1	lncRNA	FAIL	NO	NO	1.05253	56.301
ENST00000659040	ANXA2R-AS1	ENSG00000215068	ANXA2R antisense RNA 1	lncRNA	FAIL	NO	NO	1.0381	58.3437
ENST00000515108	ANXA2R-AS1	ENSG00000215068	ANXA2R antisense RNA 1	lncRNA	FAIL	NO	NO	-1.06269	24.6356
ENST00000669102	ANXA2R-AS1	ENSG00000215068	ANXA2R antisense RNA 1	lncRNA	FAIL	NO	NO	-1.04711	31.0437
ENST00000399543	ANXA2R-AS1	ENSG00000215068	ANXA2R antisense RNA 1	lncRNA	FAIL	NO	NO	-1.04328	31.0437
ENST00000508913	ANXA2R-AS1	ENSG00000215068	ANXA2R antisense RNA 1	lncRNA	FAIL	NO	NO	-1.04151	31.0437
ENST00000692581	ANXA2R-AS1	ENSG00000215068	ANXA2R antisense RNA 1	lncRNA	FAIL	NO	NO	-1.03663	38.2333
ENST00000451894	ANXA2R-AS1	ENSG00000215068	ANXA2R antisense RNA 1	lncRNA	FAIL	NO	NO	-1.03633	38.2333
ENST00000701506	ANXA2R-AS1	ENSG00000215068	ANXA2R antisense RNA 1	lncRNA	FAIL	NO	NO	-1.03177	45.1711
ENST00000505541	ANXA2R-AS1	ENSG00000215068	ANXA2R antisense RNA 1	lncRNA	FAIL	NO	NO	-1.02854	45.1711
ENST00000689235	ANXA2R-AS1	ENSG00000215068	ANXA2R antisense RNA 1	lncRNA	FAIL	NO	NO	-1.0043	55.4896
ENST00000503152	ANXA2R-OT1	ENSG00000177738	ANXA2R overlapping transcript 1	lncRNA	FAIL	NO	NO	1.04603	55.4896
ENST00000702244	ANXA2R-OT1	ENSG00000177738	ANXA2R overlapping transcript 1	lncRNA	FAIL	NO	NO	1.04816	57.2712
ENST00000665537	ANXA2R-OT1	ENSG00000177738	ANXA2R overlapping transcript 1	lncRNA	FAIL	NO	NO	1.02572	60.561
ENST00000499871	ANXA2R-OT1	ENSG00000177738	ANXA2R overlapping transcript 1	lncRNA	FAIL	NO	NO	1.01244	63.0894
ENST00000654466	ANXA2R-OT1	ENSG00000177738	ANXA2R overlapping transcript 1	lncRNA	FAIL	NO	NO	-1.04276	31.0437
ENST00000686257	ANXA2R-OT1	ENSG00000177738	ANXA2R overlapping transcript 1	lncRNA	FAIL	NO	NO	-1.04045	31.0437
ENST00000314957	ANXA2R-OT1	ENSG00000177738	ANXA2R overlapping transcript 1	lncRNA	FAIL	NO	NO	-1.02931	38.2333
ENST00000479041	AOX3P-AOX2P	ENSG00000284084	AOX3P-AOX2P readthrough, transcribed pseudogene	lncRNA	FAIL	NO	NO	1.00671	63.0894
ENST00000562919	AP1AR-DT	ENSG00000260526	AP1AR divergent transcript	lncRNA	FAIL	NO	NO	-1.01113	55.4896
ENST00000432373	AP1B1P1	ENSG00000290475	AP1B1 pseudogene 1	lncRNA	FAIL	NO	NO	-1.02444	45.1711
ENST00000555968	AP1G2-AS1	ENSG00000258727	AP1G2 antisense RNA 1	lncRNA	FAIL	NO	NO	-1.04876	24.6356
ENST00000445984	APCDD1L-DT	ENSG00000231290	APCDD1L divergent transcript	lncRNA	FAIL	NO	NO	1.06296	38.2333
ENST00000448374	APCDD1L-DT	ENSG00000231290	APCDD1L divergent transcript	lncRNA	FAIL	NO	NO	1.04213	56.301
ENST00000513758	APOBEC3B-AS1	ENSG00000249310	APOBEC3B antisense RNA 1	lncRNA	FAIL	NO	NO	-1.00577	55.4896
ENST00000511396	APOBEC3AP1	ENSG00000248822	apolipoprotein B mRNA editing enzyme catalytic subunit 3A pseudogene 1	processed_pseudogene	FAIL	NO	NO	-1.04694	38.2333
ENST00000507983	APOC1P1	ENSG00000291128	apolipoprotein C1 pseudogene 1	lncRNA	FAIL	NO	NO	1.0645	45.1711
ENST00000574565	APOC1P1	ENSG00000291128	apolipoprotein C1 pseudogene 1	lncRNA	FAIL	NO	NO	-1.03923	38.2333
ENST00000565921	APOOP5	ENSG00000260240	apolipoprotein O pseudogene 5	transcribed_processed_pseudogene	FAIL	NO	NO	1.16667	19.0445
ENST00000564761	APOOP5	ENSG00000260240	apolipoprotein O pseudogene 5	transcribed_processed_pseudogene	FAIL	NO	NO	1.07476	51.3967
ENST00000400385	AATBC	ENSG00000215458	apoptosis associated transcript in bladder cancer	lncRNA	FAIL	NO	NO	-1.03502	31.0437
ENST00000437258	AATBC	ENSG00000215458	apoptosis associated transcript in bladder cancer	lncRNA	FAIL	NO	NO	-1.03034	38.2333
ENST00000558027	APPBP2-DT	ENSG00000259349	APPBP2 divergent transcript	lncRNA	FAIL	NO	NO	1.01247	63.0894
ENST00000691821	APPBP2-DT	ENSG00000259349	APPBP2 divergent transcript	lncRNA	FAIL	NO	NO	-1.02656	45.1711
ENST00000425564	APRG1	ENSG00000198590	APRG1 tumor suppressor candidate	lncRNA	FAIL	NO	YES	-1.13709	1.07319
ENST00000426078	APRG1	ENSG00000198590	APRG1 tumor suppressor candidate	lncRNA	FAIL	NO	YES	-1.11686	1.70321
ENST00000328376	APRG1	ENSG00000198590	APRG1 tumor suppressor candidate	lncRNA	FAIL	NO	YES	-1.09664	1.70321
ENST00000665000	APRG1	ENSG00000198590	APRG1 tumor suppressor candidate	lncRNA	FAIL	NO	YES	-1.11757	1.70321
ENST00000332506	APRG1	ENSG00000198590	APRG1 tumor suppressor candidate	lncRNA	FAIL	NO	YES	-1.09958	1.70321
ENST00000661769	APRG1	ENSG00000198590	APRG1 tumor suppressor candidate	lncRNA	FAIL	NO	YES	-1.12872	1.70321
ENST00000654228	APRG1	ENSG00000198590	APRG1 tumor suppressor candidate	lncRNA	FAIL	NO	YES	-1.10591	1.70321
ENST00000669217	APRG1	ENSG00000198590	APRG1 tumor suppressor candidate	lncRNA	FAIL	NO	YES	-1.12804	1.70321
ENST00000654714	APRG1	ENSG00000198590	APRG1 tumor suppressor candidate	lncRNA	FAIL	NO	YES	-1.09482	2.60206
ENST00000466204	APRG1	ENSG00000198590	APRG1 tumor suppressor candidate	lncRNA	FAIL	NO	YES	-1.08733	3.86263
ENST00000425932	APRG1	ENSG00000198590	APRG1 tumor suppressor candidate	lncRNA	FAIL	NO	YES	-1.10667	3.86263
ENST00000452017	APRG1	ENSG00000198590	APRG1 tumor suppressor candidate	lncRNA	FAIL	NO	NO	-1.11433	5.57214
ENST00000481400	APRG1	ENSG00000198590	APRG1 tumor suppressor candidate	lncRNA	FAIL	NO	NO	-1.06483	10.7746
ENST00000662797	APRG1	ENSG00000198590	APRG1 tumor suppressor candidate	lncRNA	FAIL	NO	NO	-1.06414	14.5111
ENST00000627963	AQP4-AS1	ENSG00000260372	AQP4 antisense RNA 1	lncRNA	FAIL	NO	NO	1.03473	62.1379
ENST00000631265	AQP4-AS1	ENSG00000260372	AQP4 antisense RNA 1	lncRNA	FAIL	NO	NO	1.03473	62.1379
ENST00000582605	AQP4-AS1	ENSG00000260372	AQP4 antisense RNA 1	lncRNA	FAIL	NO	NO	1.00304	63.0894
ENST00000664897	AQP4-AS1	ENSG00000260372	AQP4 antisense RNA 1	lncRNA	FAIL	NO	NO	-1.07749	10.7746
ENST00000669364	AQP4-AS1	ENSG00000260372	AQP4 antisense RNA 1	lncRNA	FAIL	NO	NO	-1.06017	19.0445
ENST00000661645	AQP4-AS1	ENSG00000260372	AQP4 antisense RNA 1	lncRNA	FAIL	NO	NO	-1.04811	38.2333
ENST00000656601	AQP4-AS1	ENSG00000260372	AQP4 antisense RNA 1	lncRNA	FAIL	NO	NO	-1.03144	38.2333
ENST00000568797	AQP4-AS1	ENSG00000260372	AQP4 antisense RNA 1	lncRNA	FAIL	NO	NO	-1.02538	38.2333
ENST00000628174	AQP4-AS1	ENSG00000260372	AQP4 antisense RNA 1	lncRNA	FAIL	NO	NO	-1.03809	45.1711
ENST00000579964	AQP4-AS1	ENSG00000260372	AQP4 antisense RNA 1	lncRNA	FAIL	NO	NO	-1.01594	51.3967
ENST00000658581	AQP4-AS1	ENSG00000260372	AQP4 antisense RNA 1	lncRNA	FAIL	NO	NO	-1.01245	51.3967
ENST00000550530	AQP5-AS1	ENSG00000257588	AQP5 and AQP2 antisense RNA 2	lncRNA	FAIL	NO	NO	-1.0422	31.0437
ENST00000552379	AQP5-AS1	ENSG00000257588	AQP5 and AQP2 antisense RNA 2	lncRNA	FAIL	NO	NO	-1.00642	55.4896
ENST00000453967	AQP7P2	ENSG00000181997	aquaporin 7 pseudogene 2	unprocessed_pseudogene	FAIL	NO	NO	1.11376	57.2712
ENST00000570890	ALOX12P2_ENST00000570835	ENSG00000291084	arachidonate 12-lipoxygenase pseudogene 2	lncRNA	FAIL	NO	NO	-1.09903	10.7746
ENST00000574271	ALOX12P2_ENST00000570835	ENSG00000291084	arachidonate 12-lipoxygenase pseudogene 2	lncRNA	FAIL	NO	NO	-1.07276	14.5111
ENST00000574183	ALOX12P2_ENST00000570835	ENSG00000291084	arachidonate 12-lipoxygenase pseudogene 2	lncRNA	FAIL	NO	NO	-1.10678	19.0445
ENST00000685813	ALOX12P2_ENST00000570835	ENSG00000291084	arachidonate 12-lipoxygenase pseudogene 2	lncRNA	FAIL	NO	NO	-1.06094	19.0445
ENST00000575787	ALOX12P2_ENST00000570835	ENSG00000291084	arachidonate 12-lipoxygenase pseudogene 2	lncRNA	FAIL	NO	NO	-1.11752	24.6356
ENST00000701449	ALOX12P2_ENST00000570835	ENSG00000291084	arachidonate 12-lipoxygenase pseudogene 2	lncRNA	FAIL	NO	NO	-1.05609	24.6356
ENST00000574727	ALOX12P2_ENST00000570835	ENSG00000291084	arachidonate 12-lipoxygenase pseudogene 2	lncRNA	FAIL	NO	NO	-1.05178	24.6356
ENST00000702178	ALOX12P2_ENST00000570835	ENSG00000291084	arachidonate 12-lipoxygenase pseudogene 2	lncRNA	FAIL	NO	NO	-1.0542	24.6356
ENST00000691074	ALOX12P2_ENST00000570835	ENSG00000291084	arachidonate 12-lipoxygenase pseudogene 2	lncRNA	FAIL	NO	NO	-1.04475	31.0437
ENST00000700784	ALOX12P2_ENST00000570835	ENSG00000291084	arachidonate 12-lipoxygenase pseudogene 2	lncRNA	FAIL	NO	NO	-1.04057	31.0437
ENST00000571201	ALOX12P2_ENST00000570835	ENSG00000291084	arachidonate 12-lipoxygenase pseudogene 2	lncRNA	FAIL	NO	NO	-1.04983	31.0437
ENST00000570835	ALOX12P2_ENST00000570835	ENSG00000291084	arachidonate 12-lipoxygenase pseudogene 2	lncRNA	FAIL	NO	NO	-1.04594	38.2333
ENST00000576636	ALOX12P2_ENST00000570835	ENSG00000291084	arachidonate 12-lipoxygenase pseudogene 2	lncRNA	FAIL	NO	NO	-1.03493	38.2333
ENST00000572215	ALOX12P2_ENST00000570835	ENSG00000291084	arachidonate 12-lipoxygenase pseudogene 2	lncRNA	FAIL	NO	NO	-1.0186	55.4896
ENST00000573104	ALOX12P2_ENST00000570835	ENSG00000291084	arachidonate 12-lipoxygenase pseudogene 2	lncRNA	FAIL	NO	NO	-1.00761	55.4896
ENST00000542022	ARAP1-AS1	ENSG00000256007	ARAP1 antisense RNA 1	lncRNA	FAIL	NO	NO	-1.10315	14.5111
ENST00000417888	AGAP13P	ENSG00000243289	ArfGAP with GTPase domain, ankyrin repeat and PH domain 13, pseudogene	unprocessed_pseudogene	FAIL	NO	NO	-1.0552	45.1711
ENST00000582299	AGAP7P	ENSG00000264204	ArfGAP with GTPase domain, ankyrin repeat and PH domain 7, pseudogene	unprocessed_pseudogene	FAIL	NO	NO	1.01591	63.0894
ENST00000607397	ARFGEF1-DT	ENSG00000271966	ARFGEF1 divergent transcript	lncRNA	FAIL	NO	NO	-1.048	31.0437
ENST00000556034	ENSG00000258732	ENSG00000258732	arginine-glutamic acid dipeptide (RE) repeats (RERE) pseudogene	unprocessed_pseudogene	FAIL	NO	NO	-1.01739	51.3967
ENST00000656039	ARHGAP11A-DT	ENSG00000262728	ARHGAP11A divergent transcript	lncRNA	FAIL	NO	NO	-1.04836	45.1711
ENST00000501830	ARHGAP11B-DT	ENSG00000247728	ARHGAP11B divergent transcript	lncRNA	FAIL	NO	NO	1.03281	63.0894
ENST00000658730	ARHGAP15-AS1	ENSG00000231758	ARHGAP15 antisense RNA 1	lncRNA	FAIL	NO	NO	1.06776	57.2712
ENST00000433186	ARHGAP26-IT1	ENSG00000230789	ARHGAP26 intronic transcript 1	lncRNA	FAIL	NO	NO	1.00351	63.0894
ENST00000579125	ARHGAP27P1-BPTFP1-KPNA2P3	ENSG00000215769	ARHGAP27P1-BPTFP1-KPNA2P3 readthrough, transcribed pseudogene	lncRNA	FAIL	NO	NO	1.09734	38.2333
ENST00000578492	ARHGAP27P1-BPTFP1-KPNA2P3	ENSG00000215769	ARHGAP27P1-BPTFP1-KPNA2P3 readthrough, transcribed pseudogene	lncRNA	FAIL	NO	NO	1.05482	51.3967
ENST00000577327	ARHGAP28-AS1	ENSG00000266441	ARHGAP28 antisense RNA 1	lncRNA	FAIL	NO	NO	1.02858	60.561
ENST00000466292	ARHGAP31-AS1	ENSG00000241155	ARHGAP31 antisense RNA 1	lncRNA	FAIL	NO	NO	-1.02162	45.1711
ENST00000546324	ARHGEF17-AS1	ENSG00000257038	ARHGEF17 antisense RNA 1	lncRNA	FAIL	NO	NO	1.00477	63.0894
ENST00000457809	ARHGEF19-AS1	ENSG00000234166	ARHGEF19 antisense RNA 1	lncRNA	FAIL	NO	NO	1.02032	63.0894
ENST00000610221	ARHGEF26-AS1	ENSG00000243069	ARHGEF26 antisense RNA 1	lncRNA	FAIL	NO	NO	1.18926	10.7746
ENST00000608560	ARHGEF26-AS1	ENSG00000243069	ARHGEF26 antisense RNA 1	lncRNA	FAIL	NO	NO	1.06028	56.301
ENST00000611093	ARHGEF26-AS1	ENSG00000243069	ARHGEF26 antisense RNA 1	lncRNA	FAIL	NO	NO	1.06028	56.301
ENST00000630930	ARHGEF26-AS1	ENSG00000243069	ARHGEF26 antisense RNA 1	lncRNA	FAIL	NO	NO	1.06028	56.301
ENST00000601822	ARHGEF26-AS1	ENSG00000243069	ARHGEF26 antisense RNA 1	lncRNA	FAIL	NO	NO	1.05349	57.2712
ENST00000597231	ARHGEF26-AS1	ENSG00000243069	ARHGEF26 antisense RNA 1	lncRNA	FAIL	NO	NO	1.04234	59.4918
ENST00000660955	ARHGEF26-AS1	ENSG00000243069	ARHGEF26 antisense RNA 1	lncRNA	FAIL	NO	NO	1.00589	63.0894
ENST00000659466	ARHGEF26-AS1	ENSG00000243069	ARHGEF26 antisense RNA 1	lncRNA	FAIL	NO	YES	-1.11122	3.86263
ENST00000702004	ARHGEF26-AS1	ENSG00000243069	ARHGEF26 antisense RNA 1	lncRNA	FAIL	NO	NO	-1.09541	7.85488
ENST00000687992	ARHGEF26-AS1	ENSG00000243069	ARHGEF26 antisense RNA 1	lncRNA	FAIL	NO	NO	-1.09857	10.7746
ENST00000657305	ARHGEF26-AS1	ENSG00000243069	ARHGEF26 antisense RNA 1	lncRNA	FAIL	NO	NO	-1.01437	51.3967
ENST00000467912	ARHGEF26-AS1	ENSG00000243069	ARHGEF26 antisense RNA 1	lncRNA	FAIL	NO	NO	-1.00861	55.4896
ENST00000480639	ARHGEF26-AS1	ENSG00000243069	ARHGEF26 antisense RNA 1	lncRNA	FAIL	NO	NO	-1.00646	55.4896
ENST00000657639	ARHGEF26-AS1	ENSG00000243069	ARHGEF26 antisense RNA 1	lncRNA	FAIL	NO	NO	-1.00106	55.4896
ENST00000664850	ARHGEF26-AS1	ENSG00000243069	ARHGEF26 antisense RNA 1	lncRNA	FAIL	NO	NO	-1.00106	55.4896
ENST00000460955	ARHGEF35-AS1	ENSG00000244198	ARHGEF35 antisense RNA 1	lncRNA	FAIL	NO	NO	-1.05583	38.2333
ENST00000512262	ARHGEF38-IT1	ENSG00000249885	ARHGEF38 intronic transcript 1	lncRNA	FAIL	NO	NO	1.09738	10.7746
ENST00000446213	ARHGEF4-AS1	ENSG00000233221	ARHGEF4 antisense RNA 1	lncRNA	FAIL	NO	NO	-1.06662	7.85488
ENST00000660150	ARHGEF4-AS1	ENSG00000233221	ARHGEF4 antisense RNA 1	lncRNA	FAIL	NO	NO	-1.06292	10.7746
ENST00000429282	ARHGEF4-AS1	ENSG00000233221	ARHGEF4 antisense RNA 1	lncRNA	FAIL	NO	NO	-1.06359	14.5111
ENST00000423329	ARHGEF7-IT1	ENSG00000233644	ARHGEF7 intronic transcript 1	lncRNA	FAIL	NO	NO	-1.04946	31.0437
ENST00000647812	ARIH2OS	ENSG00000221883	ARIH2 opposite strand lncRNA	lncRNA	FAIL	NO	NO	1.05879	55.4896
ENST00000399029	ARL8BP2	ENSG00000214812	ARL8B pseudogene 2	processed_pseudogene	FAIL	NO	NO	-1.06429	31.0437
ENST00000313754	ARMC10P1	ENSG00000178660	armadillo repeat containing 10 pseudogene 1	processed_pseudogene	FAIL	NO	NO	1.09474	58.3437
ENST00000486740	ARMCX5-GPRASP2	ENSG00000271147	ARMCX5-GPRASP2 readthrough	lncRNA	FAIL	NO	NO	-1.09863	10.7746
ENST00000465548	ARMCX5-GPRASP2	ENSG00000271147	ARMCX5-GPRASP2 readthrough	lncRNA	FAIL	NO	NO	-1.06347	19.0445
ENST00000602366	ARMCX5-GPRASP2	ENSG00000271147	ARMCX5-GPRASP2 readthrough	lncRNA	FAIL	NO	NO	-1.06396	24.6356
ENST00000602463	ARMCX5-GPRASP2	ENSG00000271147	ARMCX5-GPRASP2 readthrough	lncRNA	FAIL	NO	NO	-1.06396	24.6356
ENST00000460026	ARMCX5-GPRASP2	ENSG00000271147	ARMCX5-GPRASP2 readthrough	lncRNA	FAIL	NO	NO	-1.0403	31.0437
ENST00000466616	ARMCX5-GPRASP2	ENSG00000271147	ARMCX5-GPRASP2 readthrough	lncRNA	FAIL	NO	NO	-1.03225	38.2333
ENST00000475738	ARMCX5-GPRASP2	ENSG00000271147	ARMCX5-GPRASP2 readthrough	lncRNA	FAIL	NO	NO	-1.02112	45.1711
ENST00000460793	ARMCX5-GPRASP2	ENSG00000271147	ARMCX5-GPRASP2 readthrough	lncRNA	FAIL	NO	NO	-1.01608	51.3967
ENST00000671383	ARMCX5-GPRASP2	ENSG00000271147	ARMCX5-GPRASP2 readthrough	lncRNA	FAIL	NO	NO	-1.01526	51.3967
ENST00000476910	ARMCX5-GPRASP2	ENSG00000271147	ARMCX5-GPRASP2 readthrough	lncRNA	FAIL	NO	NO	-1.01236	51.3967
ENST00000656160	ARNT2-DT	ENSG00000259495	ARNT2 divergent transcript	lncRNA	FAIL	NO	NO	-1.0401	31.0437
ENST00000559267	ARNT2-DT	ENSG00000259495	ARNT2 divergent transcript	lncRNA	FAIL	NO	NO	-1.02754	38.2333
ENST00000653750	ARNT2-DT	ENSG00000259495	ARNT2 divergent transcript	lncRNA	FAIL	NO	NO	-1.01657	51.3967
ENST00000415706	ARPP21-AS1	ENSG00000230830	ARPP21 antisense RNA 1	lncRNA	FAIL	NO	NO	-1.09151	10.7746
ENST00000663398	ARRDC1-AS1	ENSG00000203993	ARRDC1 antisense RNA 1	lncRNA	FAIL	NO	NO	1.03049	59.4918
ENST00000371417	ARRDC1-AS1	ENSG00000203993	ARRDC1 antisense RNA 1	lncRNA	FAIL	NO	NO	1.00892	63.0894
ENST00000623970	ARRDC1-AS1	ENSG00000203993	ARRDC1 antisense RNA 1	lncRNA	FAIL	NO	NO	-1.02662	38.2333
ENST00000496793	ARRDC1-AS1	ENSG00000203993	ARRDC1 antisense RNA 1	lncRNA	FAIL	NO	NO	-1.01241	51.3967
ENST00000661720	ARRDC3-AS1	ENSG00000281357	ARRDC3 antisense RNA 1	lncRNA	FAIL	NO	NO	1.0518	45.1711
ENST00000629389	ARRDC3-AS1	ENSG00000281357	ARRDC3 antisense RNA 1	lncRNA	FAIL	NO	NO	1.05099	51.3967
ENST00000690875	ARRDC3-AS1	ENSG00000281357	ARRDC3 antisense RNA 1	lncRNA	FAIL	NO	NO	1.05099	51.3967
ENST00000701059	ARRDC3-AS1	ENSG00000281357	ARRDC3 antisense RNA 1	lncRNA	FAIL	NO	NO	1.05099	51.3967
ENST00000664873	ARRDC3-AS1	ENSG00000281357	ARRDC3 antisense RNA 1	lncRNA	FAIL	NO	NO	1.05393	51.3967
ENST00000656345	ARRDC3-AS1	ENSG00000281357	ARRDC3 antisense RNA 1	lncRNA	FAIL	NO	NO	1.04379	56.301
ENST00000514115	ENSG00000246316	ENSG00000246316	artifact	lncRNA	FAIL	NO	NO	-1.07632	7.85488
ENST00000506265	ENSG00000246316	ENSG00000246316	artifact	lncRNA	FAIL	NO	NO	-1.0395	31.0437
ENST00000471766	AADACP1	ENSG00000291076	arylacetamide deacetylase pseudogene 1	lncRNA	FAIL	NO	YES	-1.1306	3.86263
ENST00000701452	AADACP1	ENSG00000291076	arylacetamide deacetylase pseudogene 1	lncRNA	FAIL	NO	NO	-1.19775	5.57214
ENST00000690661	AADACP1	ENSG00000291076	arylacetamide deacetylase pseudogene 1	lncRNA	FAIL	NO	NO	-1.10936	10.7746
ENST00000462937	AADACP1	ENSG00000291076	arylacetamide deacetylase pseudogene 1	lncRNA	FAIL	NO	NO	-1.07208	24.6356
ENST00000483636	AADACP1	ENSG00000291076	arylacetamide deacetylase pseudogene 1	lncRNA	FAIL	NO	NO	-1.07057	24.6356
ENST00000463420	AADACP1	ENSG00000291076	arylacetamide deacetylase pseudogene 1	lncRNA	FAIL	NO	NO	-1.06231	31.0437
ENST00000671237	ASAH1-AS1	ENSG00000245281	ASAH1 antisense RNA 1	lncRNA	FAIL	NO	NO	1.01001	63.0894
ENST00000665050	ASAH1-AS1	ENSG00000245281	ASAH1 antisense RNA 1	lncRNA	FAIL	NO	NO	1.00188	63.0894
ENST00000517798	ASAH1-AS1	ENSG00000245281	ASAH1 antisense RNA 1	lncRNA	FAIL	NO	YES	-1.08733	3.86263
ENST00000702451	ASAH1-AS1	ENSG00000245281	ASAH1 antisense RNA 1	lncRNA	FAIL	NO	NO	-1.09052	10.7746
ENST00000517747	ASAH1-AS1	ENSG00000245281	ASAH1 antisense RNA 1	lncRNA	FAIL	NO	NO	-1.07044	10.7746
ENST00000505114	ASAH1-AS1	ENSG00000245281	ASAH1 antisense RNA 1	lncRNA	FAIL	NO	NO	-1.0781	14.5111
ENST00000649327	ASAH1-AS1	ENSG00000245281	ASAH1 antisense RNA 1	lncRNA	FAIL	NO	NO	-1.06224	14.5111
ENST00000499554	ASAH1-AS1	ENSG00000245281	ASAH1 antisense RNA 1	lncRNA	FAIL	NO	NO	-1.0351	31.0437
ENST00000521775	ASAH1-AS1	ENSG00000245281	ASAH1 antisense RNA 1	lncRNA	FAIL	NO	NO	-1.03518	31.0437
ENST00000418409	ASB15-AS1	ENSG00000230442	ASB15 antisense RNA 1	lncRNA	FAIL	NO	YES	-1.17034	0
ENST00000451016	ASB15-AS1	ENSG00000230442	ASB15 antisense RNA 1	lncRNA	FAIL	NO	YES	-1.1558	0.374378
ENST00000440504	ASB15-AS1	ENSG00000230442	ASB15 antisense RNA 1	lncRNA	FAIL	NO	YES	-1.09686	1.70321
ENST00000592897	ASB16-AS1	ENSG00000267080	ASB16 antisense RNA 1	lncRNA	FAIL	NO	NO	1.05876	51.3967
ENST00000689255	ASB16-AS1	ENSG00000267080	ASB16 antisense RNA 1	lncRNA	FAIL	NO	NO	1.0574	57.2712
ENST00000667107	ASB16-AS1	ENSG00000267080	ASB16 antisense RNA 1	lncRNA	FAIL	NO	NO	1.01747	63.0894
ENST00000588785	ASB16-AS1	ENSG00000267080	ASB16 antisense RNA 1	lncRNA	FAIL	NO	NO	1.00487	63.0894
ENST00000669052	ASB16-AS1	ENSG00000267080	ASB16 antisense RNA 1	lncRNA	FAIL	NO	NO	1.00198	63.0894
ENST00000585457	ASB16-AS1	ENSG00000267080	ASB16 antisense RNA 1	lncRNA	FAIL	NO	NO	1.00118	63.0894
ENST00000591166	ASB16-AS1	ENSG00000267080	ASB16 antisense RNA 1	lncRNA	FAIL	NO	NO	-1.01272	55.4896
ENST00000667684	ASB16-AS1	ENSG00000267080	ASB16 antisense RNA 1	lncRNA	FAIL	NO	NO	-1.00315	55.4896
ENST00000656516	ASB16-AS1	ENSG00000267080	ASB16 antisense RNA 1	lncRNA	FAIL	NO	NO	-1.00267	55.4896
ENST00000618557	ASB16-AS1	ENSG00000267080	ASB16 antisense RNA 1	lncRNA	FAIL	NO	NO	-1.00239	55.4896
ENST00000456633	ASH1L-AS1	ENSG00000235919	ASH1L antisense RNA 1	lncRNA	FAIL	NO	NO	-1.01039	55.4896
ENST00000452809	ASH1L-AS1	ENSG00000235919	ASH1L antisense RNA 1	lncRNA	FAIL	NO	NO	-1.00281	55.4896
ENST00000458371	ASH1L-IT1	ENSG00000227773	ASH1L intronic transcript 1	lncRNA	FAIL	NO	NO	1.01205	63.0894
ENST00000518311	ASNSP1	ENSG00000248498	ASNS pseudogene 1	transcribed_unprocessed_pseudogene	FAIL	NO	NO	-1.00581	55.4896
ENST00000511103	ASNSP4	ENSG00000251470	ASNS pseudogene 4	unprocessed_pseudogene	FAIL	NO	NO	1.00361	63.0894
ENST00000688806	FLJ43315	ENSG00000291012	asparagine synthetase pseudogene	lncRNA	FAIL	NO	NO	-1.06622	24.6356
ENST00000680973	FLJ43315	ENSG00000291012	asparagine synthetase pseudogene	lncRNA	FAIL	NO	NO	-1.01182	55.4896
ENST00000522022	NARS1P2	ENSG00000253789	asparaginyl-tRNA synthetase 1 pseudogene 2	transcribed_processed_pseudogene	FAIL	NO	NO	1.02967	61.4578
ENST00000518524	NARS1P2	ENSG00000253789	asparaginyl-tRNA synthetase 1 pseudogene 2	transcribed_processed_pseudogene	FAIL	NO	NO	1.03772	62.988
ENST00000432006	ENSG00000224280	ENSG00000224280	ataxin 2-like (ATXN2L) pseudogene	processed_pseudogene	FAIL	NO	NO	-1.07918	14.5111
ENST00000636460	ATE1OSP	ENSG00000226864	ATE1 opposite strand, pseudogene	transcribed_unitary_pseudogene	FAIL	NO	NO	1.06081	58.3437
ENST00000690838	ATE1OSP	ENSG00000226864	ATE1 opposite strand, pseudogene	transcribed_unitary_pseudogene	FAIL	NO	NO	-1.03883	45.1711
ENST00000437593	ATE1OSP	ENSG00000226864	ATE1 opposite strand, pseudogene	transcribed_unitary_pseudogene	FAIL	NO	NO	-1.00193	55.4896
ENST00000702792	ATF6-DT	ENSG00000226889	ATF6 divergent transcript	lncRNA	FAIL	NO	NO	-1.07581	14.5111
ENST00000431097	ATF6-DT	ENSG00000226889	ATF6 divergent transcript	lncRNA	FAIL	NO	NO	-1.04365	24.6356
ENST00000504846	ATG10-AS1	ENSG00000248192	ATG10 antisense RNA 1	lncRNA	FAIL	NO	NO	-1.02412	45.1711
ENST00000396880	ATG10-IT1	ENSG00000236447	ATG10 intronic transcript 1	lncRNA	FAIL	NO	NO	1.02009	63.0894
ENST00000430893	APPAT	ENSG00000230606	atherosclerotic plaque pathogenesis associated transcript	lncRNA	FAIL	NO	NO	1.05095	59.4918
ENST00000596026	APPAT	ENSG00000230606	atherosclerotic plaque pathogenesis associated transcript	lncRNA	FAIL	NO	NO	1.05095	59.4918
ENST00000656798	APPAT	ENSG00000230606	atherosclerotic plaque pathogenesis associated transcript	lncRNA	FAIL	NO	NO	1.05095	59.4918
ENST00000420969	AHCTF1P1	ENSG00000226121	AT-hook containing transcription factor 1 pseudogene 1	processed_pseudogene	FAIL	NO	NO	-1.08166	14.5111
ENST00000451020	ABCA11P	ENSG00000251595	ATP binding cassette subfamily A member 11, pseudogene	transcribed_processed_pseudogene	FAIL	NO	YES	-1.1512	3.86263
ENST00000514396	ABCA11P	ENSG00000251595	ATP binding cassette subfamily A member 11, pseudogene	transcribed_processed_pseudogene	FAIL	NO	NO	-1.15693	14.5111
ENST00000338573	ABCA15P	ENSG00000189149	ATP binding cassette subfamily A member 15, pseudogene	transcribed_unitary_pseudogene	FAIL	NO	NO	-1.01836	51.3967
ENST00000637983	ABCA15P	ENSG00000189149	ATP binding cassette subfamily A member 15, pseudogene	transcribed_unitary_pseudogene	FAIL	NO	NO	-1.01916	51.3967
ENST00000561968	ABCA15P	ENSG00000189149	ATP binding cassette subfamily A member 15, pseudogene	transcribed_unitary_pseudogene	FAIL	NO	NO	-1.01188	55.4896
ENST00000466730	ABCA17P	ENSG00000238098	ATP binding cassette subfamily A member 17, pseudogene	transcribed_unitary_pseudogene	FAIL	NO	NO	1.07211	56.301
ENST00000512848	ABCA17P	ENSG00000238098	ATP binding cassette subfamily A member 17, pseudogene	transcribed_unitary_pseudogene	FAIL	NO	NO	1.02968	60.561
ENST00000505660	ABCA17P	ENSG00000238098	ATP binding cassette subfamily A member 17, pseudogene	transcribed_unitary_pseudogene	FAIL	NO	NO	1.0109	63.0894
ENST00000429114	ABCC13	ENSG00000291052	ATP binding cassette subfamily C member 13 (pseudogene)	lncRNA	FAIL	NO	NO	1.02746	61.4578
ENST00000467409	ABCC13	ENSG00000291052	ATP binding cassette subfamily C member 13 (pseudogene)	lncRNA	FAIL	NO	NO	1.02298	63.0894
ENST00000689702	ABCC13	ENSG00000291052	ATP binding cassette subfamily C member 13 (pseudogene)	lncRNA	FAIL	NO	NO	-1.09357	14.5111
ENST00000701540	ABCC13	ENSG00000291052	ATP binding cassette subfamily C member 13 (pseudogene)	lncRNA	FAIL	NO	NO	-1.0758	19.0445
ENST00000690439	ABCC13	ENSG00000291052	ATP binding cassette subfamily C member 13 (pseudogene)	lncRNA	FAIL	NO	NO	-1.06521	24.6356
ENST00000701596	ABCC13	ENSG00000291052	ATP binding cassette subfamily C member 13 (pseudogene)	lncRNA	FAIL	NO	NO	-1.06895	24.6356
ENST00000691950	ABCC13	ENSG00000291052	ATP binding cassette subfamily C member 13 (pseudogene)	lncRNA	FAIL	NO	NO	-1.06575	24.6356
ENST00000688378	ABCC13	ENSG00000291052	ATP binding cassette subfamily C member 13 (pseudogene)	lncRNA	FAIL	NO	NO	-1.06915	31.0437
ENST00000690235	ABCC13	ENSG00000291052	ATP binding cassette subfamily C member 13 (pseudogene)	lncRNA	FAIL	NO	NO	-1.05747	31.0437
ENST00000701605	ABCC13	ENSG00000291052	ATP binding cassette subfamily C member 13 (pseudogene)	lncRNA	FAIL	NO	NO	-1.0524	38.2333
ENST00000685452	ABCC13	ENSG00000291052	ATP binding cassette subfamily C member 13 (pseudogene)	lncRNA	FAIL	NO	NO	-1.05133	38.2333
ENST00000692080	ABCC13	ENSG00000291052	ATP binding cassette subfamily C member 13 (pseudogene)	lncRNA	FAIL	NO	NO	-1.05133	38.2333
ENST00000481582	ABCC13	ENSG00000291052	ATP binding cassette subfamily C member 13 (pseudogene)	lncRNA	FAIL	NO	NO	-1.03564	38.2333
ENST00000688334	ABCC13	ENSG00000291052	ATP binding cassette subfamily C member 13 (pseudogene)	lncRNA	FAIL	NO	NO	-1.04061	38.2333
ENST00000701466	ABCC13	ENSG00000291052	ATP binding cassette subfamily C member 13 (pseudogene)	lncRNA	FAIL	NO	NO	-1.03678	38.2333
ENST00000690887	ABCC13	ENSG00000291052	ATP binding cassette subfamily C member 13 (pseudogene)	lncRNA	FAIL	NO	NO	-1.03419	45.1711
ENST00000471902	ABCC13	ENSG00000291052	ATP binding cassette subfamily C member 13 (pseudogene)	lncRNA	FAIL	NO	NO	-1.01682	51.3967
ENST00000565647	ABCC6P1	ENSG00000291057	ATP binding cassette subfamily C member 6 pseudogene 1	lncRNA	FAIL	NO	NO	-1.10975	14.5111
ENST00000701162	ABCC6P1	ENSG00000291057	ATP binding cassette subfamily C member 6 pseudogene 1	lncRNA	FAIL	NO	NO	-1.10975	14.5111
ENST00000701691	ABCC6P1	ENSG00000291057	ATP binding cassette subfamily C member 6 pseudogene 1	lncRNA	FAIL	NO	NO	-1.10817	24.6356
ENST00000546162	ABCC6P1	ENSG00000291057	ATP binding cassette subfamily C member 6 pseudogene 1	lncRNA	FAIL	NO	NO	-1.06982	24.6356
ENST00000542005	ABCC6P2	ENSG00000290943	ATP binding cassette subfamily C member 6 pseudogene 2	lncRNA	FAIL	NO	NO	-1.07427	38.2333
ENST00000381026	ATP5F1EP2	ENSG00000180389	ATP synthase F1 subunit epsilon pseudogene 2	processed_pseudogene	FAIL	NO	NO	-1.02098	55.4896
ENST00000429024	ATP5MC1P5	ENSG00000227590	ATP synthase membrane subunit c locus 1 pseudogene 5	processed_pseudogene	FAIL	NO	NO	1.16819	7.85488
ENST00000537967	ATP5MFP5	ENSG00000256103	ATP synthase membrane subunit f pseudogene 5	processed_pseudogene	FAIL	NO	NO	-1.02087	55.4896
ENST00000567330	ATP5PBP7	ENSG00000261424	ATP synthase peripheral stalk-membrane subunit b pseudogene 7	processed_pseudogene	FAIL	NO	NO	-1.02063	51.3967
ENST00000488882	ATP11B-DT	ENSG00000240063	ATP11B divergent transcript	lncRNA	FAIL	NO	NO	-1.05016	24.6356
ENST00000414634	ATP13A5-AS1	ENSG00000236508	ATP13A5 antisense RNA 1	lncRNA	FAIL	NO	NO	-1.05413	24.6356
ENST00000493908	ATP1A1-AS1	ENSG00000203865	ATP1A1 antisense RNA 1	lncRNA	FAIL	NO	NO	1.01225	63.0894
ENST00000675264	ATP1A1-AS1	ENSG00000203865	ATP1A1 antisense RNA 1	lncRNA	FAIL	NO	NO	1.01074	63.0894
ENST00000675545	ATP1A1-AS1	ENSG00000203865	ATP1A1 antisense RNA 1	lncRNA	FAIL	NO	NO	1.0035	63.0894
ENST00000608511	ATP1A1-AS1	ENSG00000203865	ATP1A1 antisense RNA 1	lncRNA	FAIL	NO	NO	1.00203	63.0894
ENST00000674553	ATP1A1-AS1	ENSG00000203865	ATP1A1 antisense RNA 1	lncRNA	FAIL	NO	NO	-1.05661	24.6356
ENST00000369492	ATP1A1-AS1	ENSG00000203865	ATP1A1 antisense RNA 1	lncRNA	FAIL	NO	NO	-1.03357	31.0437
ENST00000675659	ATP1A1-AS1	ENSG00000203865	ATP1A1 antisense RNA 1	lncRNA	FAIL	NO	NO	-1.03417	31.0437
ENST00000676321	ATP1A1-AS1	ENSG00000203865	ATP1A1 antisense RNA 1	lncRNA	FAIL	NO	NO	-1.03703	38.2333
ENST00000674941	ATP1A1-AS1	ENSG00000203865	ATP1A1 antisense RNA 1	lncRNA	FAIL	NO	NO	-1.02554	45.1711
ENST00000675607	ATP1A1-AS1	ENSG00000203865	ATP1A1 antisense RNA 1	lncRNA	FAIL	NO	NO	-1.01778	51.3967
ENST00000675742	ATP1A1-AS1	ENSG00000203865	ATP1A1 antisense RNA 1	lncRNA	FAIL	NO	NO	-1.01371	51.3967
ENST00000675524	ATP1A1-AS1	ENSG00000203865	ATP1A1 antisense RNA 1	lncRNA	FAIL	NO	NO	-1.01577	51.3967
ENST00000674823	ATP1A1-AS1	ENSG00000203865	ATP1A1 antisense RNA 1	lncRNA	FAIL	NO	NO	-1.00315	55.4896
ENST00000688925	ATP1A1-AS1	ENSG00000203865	ATP1A1 antisense RNA 1	lncRNA	FAIL	NO	NO	-1.003	55.4896
ENST00000686664	ATP2A1-AS1	ENSG00000260442	ATP2A1 antisense RNA 1	lncRNA	FAIL	NO	YES	-1.18084	0.374378
ENST00000686287	ATP2A1-AS1	ENSG00000260442	ATP2A1 antisense RNA 1	lncRNA	FAIL	NO	YES	-1.14972	1.70321
ENST00000561547	ATP2A1-AS1	ENSG00000260442	ATP2A1 antisense RNA 1	lncRNA	FAIL	NO	YES	-1.14602	2.60206
ENST00000691192	ATP2A1-AS1	ENSG00000260442	ATP2A1 antisense RNA 1	lncRNA	FAIL	NO	YES	-1.14602	2.60206
ENST00000566956	ATP2A1-AS1	ENSG00000260442	ATP2A1 antisense RNA 1	lncRNA	FAIL	NO	YES	-1.1191	3.86263
ENST00000605386	ATP2B1-AS1	ENSG00000271614	ATP2B1 antisense RNA 1	lncRNA	FAIL	NO	NO	1.06368	51.3967
ENST00000440152	ATP2B2-IT1	ENSG00000236999	ATP2B2 intronic transcript 1	lncRNA	FAIL	NO	NO	-1.01289	55.4896
ENST00000702268	ATP6AP1-DT	ENSG00000197180	ATP6AP1 divergent transcript	lncRNA	FAIL	NO	NO	-1.11111	7.85488
ENST00000360656	ATP6AP1-DT	ENSG00000197180	ATP6AP1 divergent transcript	lncRNA	FAIL	NO	NO	-1.07201	14.5111
ENST00000656196	ATP6V0D1-DT	ENSG00000270049	ATP6V0D1 divergent transcript	lncRNA	FAIL	NO	NO	1.07933	24.6356
ENST00000635000	ATP6V0D1-DT	ENSG00000270049	ATP6V0D1 divergent transcript	lncRNA	FAIL	NO	NO	1.06931	38.2333
ENST00000464939	ATP6V0E2-AS1	ENSG00000204934	ATP6V0E2 antisense RNA 1	lncRNA	FAIL	NO	NO	1.02311	62.6688
ENST00000422761	ATP6V1B1-AS1	ENSG00000239322	ATP6V1B1 antisense RNA 1	lncRNA	FAIL	NO	NO	-1.05862	24.6356
ENST00000447639	ATP6V1B1-AS1	ENSG00000239322	ATP6V1B1 antisense RNA 1	lncRNA	FAIL	NO	NO	-1.03137	45.1711
ENST00000562054	ATP8A1-DT	ENSG00000260519	ATP8A1 divergent transcript	lncRNA	FAIL	NO	NO	-1.0043	55.4896
ENST00000592201	ATP8B1-AS1	ENSG00000267040	ATP8B1 antisense RNA 1	lncRNA	FAIL	NO	NO	1.06749	38.2333
ENST00000591854	ATP8B1-AS1	ENSG00000267040	ATP8B1 antisense RNA 1	lncRNA	FAIL	NO	NO	1.05963	55.4896
ENST00000619899	ATP8B1-AS1	ENSG00000267040	ATP8B1 antisense RNA 1	lncRNA	FAIL	NO	NO	1.03127	63.0894
ENST00000689794	ATP8B1-AS1	ENSG00000267040	ATP8B1 antisense RNA 1	lncRNA	FAIL	NO	NO	1.00274	63.0894
ENST00000643922	ATP6AP1L	ENSG00000205464	ATPase H+ transporting accessory protein 1 like (pseudogene)	transcribed_unitary_pseudogene	FAIL	NO	NO	1.05153	51.3967
ENST00000380167	ATP6AP1L	ENSG00000205464	ATPase H+ transporting accessory protein 1 like (pseudogene)	transcribed_unitary_pseudogene	FAIL	NO	NO	1.03336	58.3437
ENST00000508366	ATP6AP1L	ENSG00000205464	ATPase H+ transporting accessory protein 1 like (pseudogene)	transcribed_unitary_pseudogene	FAIL	NO	NO	1.0138	63.0894
ENST00000514672	ATP6AP1L	ENSG00000205464	ATPase H+ transporting accessory protein 1 like (pseudogene)	transcribed_unitary_pseudogene	FAIL	NO	NO	1.01731	63.0894
ENST00000502523	ATP6AP1L	ENSG00000205464	ATPase H+ transporting accessory protein 1 like (pseudogene)	transcribed_unitary_pseudogene	FAIL	NO	NO	-1.02232	45.1711
ENST00000417255	ATP6V0CP3	ENSG00000213435	ATPase H+ transporting V0 subunit c pseudogene 3	processed_pseudogene	FAIL	NO	NO	1.05164	60.561
ENST00000329395	ATP8B5P	ENSG00000290567	ATPase phospholipid transporting 8B5, pseudogene	lncRNA	FAIL	NO	NO	-1.09047	5.57214
ENST00000430846	ATP8B5P	ENSG00000290567	ATPase phospholipid transporting 8B5, pseudogene	lncRNA	FAIL	NO	NO	-1.07317	7.85488
ENST00000439972	ATP8B5P	ENSG00000290567	ATPase phospholipid transporting 8B5, pseudogene	lncRNA	FAIL	NO	NO	-1.05059	31.0437
ENST00000650605	ATP8B5P	ENSG00000290567	ATPase phospholipid transporting 8B5, pseudogene	lncRNA	FAIL	NO	NO	-1.05004	31.0437
ENST00000586408	ENSG00000267630	ENSG00000267630	ATPase, aminophospholipid transporter, class I, type 8 pseudogene	transcribed_unprocessed_pseudogene	FAIL	NO	NO	1.04954	58.3437
ENST00000689080	ATXN1-AS1	ENSG00000229931	ATXN1 antisense RNA 1	lncRNA	FAIL	NO	NO	1.03555	58.3437
ENST00000692306	ATXN1-AS1	ENSG00000229931	ATXN1 antisense RNA 1	lncRNA	FAIL	NO	NO	1.03555	58.3437
ENST00000450930	ATXN1-AS1	ENSG00000229931	ATXN1 antisense RNA 1	lncRNA	FAIL	NO	NO	1.03452	58.3437
ENST00000685689	ATXN1-AS1	ENSG00000229931	ATXN1 antisense RNA 1	lncRNA	FAIL	NO	NO	1.03903	58.3437
ENST00000701248	ATXN1-AS1	ENSG00000229931	ATXN1 antisense RNA 1	lncRNA	FAIL	NO	NO	1.03095	59.4918
ENST00000423260	ATXN1-AS1	ENSG00000229931	ATXN1 antisense RNA 1	lncRNA	FAIL	NO	NO	1.01924	63.0894
ENST00000693115	ATXN1-AS1	ENSG00000229931	ATXN1 antisense RNA 1	lncRNA	FAIL	NO	NO	1.02019	63.0894
ENST00000547021	ATXN2-AS	ENSG00000258099	ATXN2 antisense RNA	lncRNA	FAIL	NO	NO	-1.03522	38.2333
ENST00000677785	ATXN8OS	ENSG00000230223	ATXN8 opposite strand lncRNA	lncRNA	FAIL	NO	NO	1.02261	63.0894
ENST00000660386	ATXN8OS	ENSG00000230223	ATXN8 opposite strand lncRNA	lncRNA	FAIL	NO	NO	1.01787	63.0894
ENST00000678624	ATXN8OS	ENSG00000230223	ATXN8 opposite strand lncRNA	lncRNA	FAIL	NO	NO	1.00632	63.0894
ENST00000425474	AZGP1P1	ENSG00000291148	AZGP1 pseudogene 1	lncRNA	FAIL	NO	NO	1.1063	31.0437
ENST00000454506	AZGP1P2	ENSG00000214252	AZGP1 pseudogene 2	unprocessed_pseudogene	FAIL	NO	NO	-1.02409	45.1711
ENST00000378120	BLACE	ENSG00000204960	B cell acute lymphoblastic leukemia expressed	lncRNA	FAIL	NO	NO	-1.04836	24.6356
ENST00000654994	B3GALT1-AS1	ENSG00000235335	B3GALT1 antisense RNA 1	lncRNA	FAIL	NO	NO	-1.08084	31.0437
ENST00000533390	B3GAT1-DT	ENSG00000255545	B3GAT1 divergent transcript	lncRNA	FAIL	NO	NO	-1.03558	31.0437
ENST00000661684	B3GAT1-DT	ENSG00000255545	B3GAT1 divergent transcript	lncRNA	FAIL	NO	NO	-1.03339	38.2333
ENST00000653028	B3GAT1-DT	ENSG00000255545	B3GAT1 divergent transcript	lncRNA	FAIL	NO	NO	-1.02587	45.1711
ENST00000532886	B3GAT1-DT	ENSG00000255545	B3GAT1 divergent transcript	lncRNA	FAIL	NO	NO	-1.01942	45.1711
ENST00000442432	B4GALT1-AS1	ENSG00000233554	B4GALT1 antisense RNA 1	lncRNA	FAIL	NO	NO	1.02916	59.4918
ENST00000654325	B4GALT1-AS1	ENSG00000233554	B4GALT1 antisense RNA 1	lncRNA	FAIL	NO	NO	1.00945	63.0894
ENST00000426270	B4GALT1-AS1	ENSG00000233554	B4GALT1 antisense RNA 1	lncRNA	FAIL	NO	NO	-1.04798	24.6356
ENST00000470790	B4GALT4-AS1	ENSG00000240254	B4GALT4 antisense RNA 1	lncRNA	FAIL	NO	NO	1.02342	63.0894
ENST00000657819	B4GALT4-AS1	ENSG00000240254	B4GALT4 antisense RNA 1	lncRNA	FAIL	NO	NO	-1.0017	55.4896
ENST00000581155	B4GAT1-DT	ENSG00000255468	B4GAT1 divergent transcript	lncRNA	FAIL	NO	NO	-1.02272	51.3967
ENST00000523614	BAALC-AS1	ENSG00000247081	BAALC antisense RNA 1	lncRNA	FAIL	NO	NO	1.00904	63.0894
ENST00000522856	BAALC-AS1	ENSG00000247081	BAALC antisense RNA 1	lncRNA	FAIL	NO	NO	-1.00787	55.4896
ENST00000702182	BAALC-AS2	ENSG00000236939	BAALC antisense RNA 2	lncRNA	FAIL	NO	NO	-1.03372	38.2333
ENST00000521246	BAALC-AS2	ENSG00000236939	BAALC antisense RNA 2	lncRNA	FAIL	NO	NO	-1.00649	55.4896
ENST00000649580	BACE1-AS	ENSG00000278768	BACE1 antisense RNA	lncRNA	FAIL	NO	YES	-1.10281	1.70321
ENST00000618857	BACE1-AS	ENSG00000278768	BACE1 antisense RNA	lncRNA	FAIL	NO	NO	-1.1385	5.57214
ENST00000614401	BACE1-AS	ENSG00000278768	BACE1 antisense RNA	lncRNA	FAIL	NO	NO	-1.10315	7.85488
ENST00000433378	BACE2-IT1	ENSG00000224388	BACE2 intronic transcript 1	lncRNA	FAIL	NO	NO	1.01522	63.0894
ENST00000615718	BACH1-AS1	ENSG00000232118	BACH1 antisense RNA 1	lncRNA	FAIL	NO	NO	-1.1267	14.5111
ENST00000449923	BACH1-AS1	ENSG00000232118	BACH1 antisense RNA 1	lncRNA	FAIL	NO	NO	-1.04524	24.6356
ENST00000504298	BACH1-IT1	ENSG00000248476	BACH1 intronic transcript 1	lncRNA	FAIL	NO	NO	-1.0834	7.85488
ENST00000608072	BACH1-IT2	ENSG00000228817	BACH1 intronic transcript 2	lncRNA	FAIL	NO	NO	-1.08108	14.5111
ENST00000436529	BACH1-IT2	ENSG00000228817	BACH1 intronic transcript 2	lncRNA	FAIL	NO	NO	-1.06466	19.0445
ENST00000429843	BACH1-IT3	ENSG00000234293	BACH1 intronic transcript 3	lncRNA	FAIL	NO	NO	1.00896	63.0894
ENST00000651384	BIRC8	ENSG00000163098	baculoviral IAP repeat containing 8	transcribed_processed_pseudogene	FAIL	NO	NO	-1.05095	31.0437
ENST00000577066	BAIAP2-DT	ENSG00000226137	BAIAP2 divergent transcript	lncRNA	FAIL	NO	NO	-1.00383	55.4896
ENST00000454594	BARX1-DT	ENSG00000235601	BARX1 divergent transcript	lncRNA	FAIL	NO	NO	-1.0545	24.6356
ENST00000454901	BZW1P1	ENSG00000236686	basic leucine zipper and W2 domains 1 pseudogene 1	processed_pseudogene	FAIL	NO	NO	-1.09775	19.0445
ENST00000413813	BTF3L4P1	ENSG00000232260	basic transcription factor 3 like 4 pseudogene 1	processed_pseudogene	FAIL	NO	NO	-1.06092	24.6356
ENST00000418879	BTF3L4P3	ENSG00000213108	basic transcription factor 3 like 4 pseudogene 3	processed_pseudogene	FAIL	NO	NO	-1.03484	45.1711
ENST00000433415	BTF3P10	ENSG00000231120	basic transcription factor 3 pseudogene 10	processed_pseudogene	FAIL	NO	NO	-1.05302	24.6356
ENST00000426582	BTF3P11	ENSG00000118903	basic transcription factor 3 pseudogene 11	processed_pseudogene	FAIL	NO	NO	-1.05859	31.0437
ENST00000430708	BASP1P1	ENSG00000230535	BASP1 pseudogene 1	processed_pseudogene	FAIL	NO	NO	1.02979	63.0894
ENST00000557373	BAZ1A-AS1	ENSG00000258738	BAZ1A antisense RNA 1	lncRNA	FAIL	NO	NO	1.01497	63.0894
ENST00000686508	BAZ2B-AS1	ENSG00000224152	BAZ2B antisense RNA 1	lncRNA	FAIL	NO	NO	-1.06578	19.0445
ENST00000691388	BAZ2B-AS1	ENSG00000224152	BAZ2B antisense RNA 1	lncRNA	FAIL	NO	NO	-1.0663	24.6356
ENST00000703004	BAZ2B-AS1	ENSG00000224152	BAZ2B antisense RNA 1	lncRNA	FAIL	NO	NO	-1.03348	38.2333
ENST00000531363	BBOX1-AS1	ENSG00000254560	BBOX1 antisense RNA 1	lncRNA	FAIL	NO	NO	-1.05189	31.0437
ENST00000670273	BBOX1-AS1	ENSG00000254560	BBOX1 antisense RNA 1	lncRNA	FAIL	NO	NO	-1.04912	31.0437
ENST00000567769	BBS7-DT	ENSG00000261501	BBS7 divergent transcript	lncRNA	FAIL	NO	NO	1.01441	63.0894
ENST00000448869	BCAN-AS2	ENSG00000229953	BCAN antisense RNA 2	lncRNA	FAIL	NO	NO	1.05919	55.4896
ENST00000703038	BCAR3-AS1	ENSG00000224093	BCAR3 antisense RNA 1	lncRNA	FAIL	NO	NO	-1.03383	31.0437
ENST00000431770	BCAR3-AS1	ENSG00000224093	BCAR3 antisense RNA 1	lncRNA	FAIL	NO	NO	-1.03144	31.0437
ENST00000446684	BCAR3-AS1	ENSG00000224093	BCAR3 antisense RNA 1	lncRNA	FAIL	NO	NO	-1.02619	45.1711
ENST00000412628	BCAR3-AS1	ENSG00000224093	BCAR3 antisense RNA 1	lncRNA	FAIL	NO	NO	-1.02624	45.1711
ENST00000528022	BCAS2P1	ENSG00000255051	BCAS2 pseudogene 1	processed_pseudogene	FAIL	NO	NO	-1.06375	31.0437
ENST00000548872	BCDIN3D-AS1	ENSG00000258057	BCDIN3D antisense RNA 1	lncRNA	FAIL	NO	NO	1.01507	63.0894
ENST00000670504	BCDIN3D-AS1	ENSG00000258057	BCDIN3D antisense RNA 1	lncRNA	FAIL	NO	NO	1.01377	63.0894
ENST00000653240	BCDIN3D-AS1	ENSG00000258057	BCDIN3D antisense RNA 1	lncRNA	FAIL	NO	NO	1.00284	63.0894
ENST00000549124	BCDIN3D-AS1	ENSG00000258057	BCDIN3D antisense RNA 1	lncRNA	FAIL	NO	NO	-1.00543	55.4896
ENST00000551146	BCDIN3D-AS1	ENSG00000258057	BCDIN3D antisense RNA 1	lncRNA	FAIL	NO	NO	-1.00411	55.4896
ENST00000616960	BALR6	ENSG00000274840	B-cell acute lymphoblastic leukemia associated long RNA 6	lncRNA	FAIL	NO	NO	-1.02791	45.1711
ENST00000624232	BALR6	ENSG00000274840	B-cell acute lymphoblastic leukemia associated long RNA 6	lncRNA	FAIL	NO	NO	-1.02791	45.1711
ENST00000427819	BCL10-AS1	ENSG00000223653	BCL10 antisense RNA 1	lncRNA	FAIL	NO	NO	1.04802	51.3967
ENST00000426125	BCL10-AS1	ENSG00000223653	BCL10 antisense RNA 1	lncRNA	FAIL	NO	NO	1.03907	58.3437
ENST00000547295	BNIP3P1	ENSG00000197358	BCL2 interacting protein 3 pseudogene 1	transcribed_processed_pseudogene	FAIL	NO	NO	-1.07091	31.0437
ENST00000550043	BNIP3P1	ENSG00000197358	BCL2 interacting protein 3 pseudogene 1	transcribed_processed_pseudogene	FAIL	NO	NO	-1.00323	55.4896
ENST00000447261	BCRP3	ENSG00000215481	BCR pseudogene 3	lncRNA	FAIL	NO	NO	-1.00026	55.4896
ENST00000621462	BCRP3	ENSG00000215481	BCR pseudogene 3	lncRNA	FAIL	NO	NO	-1.00026	55.4896
ENST00000530313	BDNF-AS	ENSG00000245573	BDNF antisense RNA	lncRNA	FAIL	NO	NO	1.03291	60.561
ENST00000651123	BDNF-AS	ENSG00000245573	BDNF antisense RNA	lncRNA	FAIL	NO	NO	1.02476	63.0894
ENST00000532965	BDNF-AS	ENSG00000245573	BDNF antisense RNA	lncRNA	FAIL	NO	NO	1.01561	63.0894
ENST00000652663	BDNF-AS	ENSG00000245573	BDNF antisense RNA	lncRNA	FAIL	NO	NO	1.01535	63.0894
ENST00000652516	BDNF-AS	ENSG00000245573	BDNF antisense RNA	lncRNA	FAIL	NO	NO	1.00993	63.0894
ENST00000651990	BDNF-AS	ENSG00000245573	BDNF antisense RNA	lncRNA	FAIL	NO	NO	1.00493	63.0894
ENST00000651026	BDNF-AS	ENSG00000245573	BDNF antisense RNA	lncRNA	FAIL	NO	NO	1.00539	63.0894
ENST00000650855	BDNF-AS	ENSG00000245573	BDNF antisense RNA	lncRNA	FAIL	NO	NO	1.00321	63.0894
ENST00000652063	BDNF-AS	ENSG00000245573	BDNF antisense RNA	lncRNA	FAIL	NO	NO	1.00101	63.0894
ENST00000652172	BDNF-AS	ENSG00000245573	BDNF antisense RNA	lncRNA	FAIL	NO	NO	-1.04827	24.6356
ENST00000652673	BDNF-AS	ENSG00000245573	BDNF antisense RNA	lncRNA	FAIL	NO	NO	-1.02137	45.1711
ENST00000660080	BDNF-AS	ENSG00000245573	BDNF antisense RNA	lncRNA	FAIL	NO	NO	-1.01242	51.3967
ENST00000652636	BDNF-AS	ENSG00000245573	BDNF antisense RNA	lncRNA	FAIL	NO	NO	-1.0088	55.4896
ENST00000651252	BDNF-AS	ENSG00000245573	BDNF antisense RNA	lncRNA	FAIL	NO	NO	-1.00504	55.4896
ENST00000651997	BDNF-AS	ENSG00000245573	BDNF antisense RNA	lncRNA	FAIL	NO	NO	-1.00177	55.4896
ENST00000449695	BEND3P1	ENSG00000231345	BEN domain containing 3 pseudogene 1	transcribed_processed_pseudogene	FAIL	NO	NO	-1.04388	31.0437
ENST00000611030	BEND3P3	ENSG00000278616	BEN domain containing 3 pseudogene 3	processed_pseudogene	FAIL	NO	NO	-1.01385	51.3967
ENST00000438431	BEND7-DT	ENSG00000227175	BEND7 divergent transcript	lncRNA	FAIL	NO	NO	-1.01441	51.3967
ENST00000426193	BET1-AS1	ENSG00000236861	BET1 antisense RNA 1	lncRNA	FAIL	NO	NO	-1.02735	45.1711
ENST00000671531	BETALINC1	ENSG00000233492	Beta cell long intergenic noncoding RNA 1	lncRNA	FAIL	NO	NO	-1.00201	55.4896
ENST00000564523	BGLT3	ENSG00000260629	beta globin locus transcript 3	lncRNA	FAIL	NO	NO	1.04074	58.3437
ENST00000420569	B3GALNT1P1	ENSG00000229948	beta-1,3-N-acetylgalactosaminyltransferase 1 pseudogene 1	processed_pseudogene	FAIL	NO	NO	-1.00112	55.4896
ENST00000658391	BHLHE22-AS1	ENSG00000254102	BHLHE22 antisense RNA 1	lncRNA	FAIL	NO	NO	-1.03675	38.2333
ENST00000520834	BHLHE22-AS1	ENSG00000254102	BHLHE22 antisense RNA 1	lncRNA	FAIL	NO	NO	-1.01769	51.3967
ENST00000665275	BHLHE22-AS1	ENSG00000254102	BHLHE22 antisense RNA 1	lncRNA	FAIL	NO	NO	-1.01658	51.3967
ENST00000701363	BHLHE40-AS1	ENSG00000235831	BHLHE40 antisense RNA 1	lncRNA	FAIL	NO	NO	-1.0471	31.0437
ENST00000663474	BHLHE40-AS1	ENSG00000235831	BHLHE40 antisense RNA 1	lncRNA	FAIL	NO	NO	-1.01808	55.4896
ENST00000615017	BHLHE40-AS1	ENSG00000235831	BHLHE40 antisense RNA 1	lncRNA	FAIL	NO	NO	-1.00282	55.4896
ENST00000641969	BICDL3P	ENSG00000225969	BICD family like 3, pseudogene	transcribed_unitary_pseudogene	FAIL	NO	NO	1.06278	31.0437
ENST00000427153	BICDL3P	ENSG00000225969	BICD family like 3, pseudogene	transcribed_unitary_pseudogene	FAIL	NO	NO	1.04923	45.1711
ENST00000701511	BICDL3P	ENSG00000225969	BICD family like 3, pseudogene	transcribed_unitary_pseudogene	FAIL	NO	NO	1.04742	51.3967
ENST00000551974	BICD1-AS1	ENSG00000257530	BICD1 antisense RNA 1	lncRNA	FAIL	NO	NO	-1.00208	55.4896
ENST00000578494	BOD1P2	ENSG00000215368	biorientation of chromosomes in cell division 1 pseudogene 2	processed_pseudogene	FAIL	NO	NO	-1.02843	45.1711
ENST00000455572	BIRC6-AS1	ENSG00000230046	BIRC6 antisense RNA 1	lncRNA	FAIL	NO	YES	-1.12655	3.86263
ENST00000500498	BMAL2-AS1	ENSG00000245311	BMAL2 antisense RNA 1	lncRNA	FAIL	NO	NO	-1.05119	24.6356
ENST00000414251	BMP2KL	ENSG00000204113	BMP2 inducible kinase like (pseudogene)	processed_pseudogene	FAIL	NO	NO	-1.02199	51.3967
ENST00000445956	BMP7-AS1	ENSG00000235032	BMP7 antisense RNA 1	lncRNA	FAIL	NO	NO	-1.06744	14.5111
ENST00000690946	BMS1P1	ENSG00000291069	BMS1 pseudogene 1	lncRNA	FAIL	NO	NO	1.0848	56.301
ENST00000700769	BMS1P1	ENSG00000291069	BMS1 pseudogene 1	lncRNA	FAIL	NO	NO	1.0848	56.301
ENST00000701199	BMS1P1	ENSG00000291069	BMS1 pseudogene 1	lncRNA	FAIL	NO	NO	1.0848	56.301
ENST00000688259	BMS1P1	ENSG00000291069	BMS1 pseudogene 1	lncRNA	FAIL	NO	NO	1.02543	63.0894
ENST00000690404	BMS1P1	ENSG00000291069	BMS1 pseudogene 1	lncRNA	FAIL	NO	NO	-1.0388	45.1711
ENST00000580094	BMS1P1	ENSG00000291069	BMS1 pseudogene 1	lncRNA	FAIL	NO	NO	-1.00928	55.4896
ENST00000413293	BMS1P20	ENSG00000272779	BMS1 pseudogene 20	transcribed_unprocessed_pseudogene	FAIL	NO	NO	-1.06608	38.2333
ENST00000580790	BMS1P4_ENST00000580790	ENSG00000271816	BMS1 pseudogene 4	lncRNA	FAIL	NO	NO	1.02556	63.0894
ENST00000441263	BMS1P4_ENST00000441263	ENSG00000242338	BMS1 pseudogene 4	transcribed_unprocessed_pseudogene	FAIL	NO	NO	-1.05134	38.2333
ENST00000399449	BMS1P4-AGAP5	ENSG00000242288	BMS1P4-AGAP5 readthrough	lncRNA	FAIL	NO	NO	1.00274	63.0894
ENST00000450445	BNC2-AS1	ENSG00000234779	BNC2 antisense RNA 1	lncRNA	FAIL	NO	NO	1.02622	63.0894
ENST00000434306	BOK-AS1	ENSG00000234235	BOK antisense RNA 1	lncRNA	FAIL	NO	NO	1.04447	57.2712
ENST00000505182	BOLA3P3	ENSG00000213630	bolA family member 3 pseudogene 3	processed_pseudogene	FAIL	NO	NO	1.0223	63.0894
ENST00000691938	BOLA3-DT	ENSG00000225439	BOLA3 divergent transcript	lncRNA	FAIL	NO	YES	1.10583	3.86263
ENST00000533563	BOLA3-DT	ENSG00000225439	BOLA3 divergent transcript	lncRNA	FAIL	NO	NO	1.10264	5.57214
ENST00000423477	BOLA3-DT	ENSG00000225439	BOLA3 divergent transcript	lncRNA	FAIL	NO	NO	1.08783	7.85488
ENST00000656407	BOLA3-DT	ENSG00000225439	BOLA3 divergent transcript	lncRNA	FAIL	NO	NO	1.08834	7.85488
ENST00000655044	BOLA3-DT	ENSG00000225439	BOLA3 divergent transcript	lncRNA	FAIL	NO	NO	1.08386	10.7746
ENST00000529783	BOLA3-DT	ENSG00000225439	BOLA3 divergent transcript	lncRNA	FAIL	NO	NO	1.09176	10.7746
ENST00000527904	BMPR1AP2	ENSG00000232460	bone morphogenetic protein receptor type 1A pseudogene 2	processed_pseudogene	FAIL	NO	NO	1.03217	63.0894
ENST00000375465	BPIFA4P	ENSG00000290942	BPI fold containing family A member 4, pseudogene	lncRNA	FAIL	NO	NO	1.04141	57.2712
ENST00000605211	BPIFA4P	ENSG00000290942	BPI fold containing family A member 4, pseudogene	lncRNA	FAIL	NO	NO	1.02643	63.0894
ENST00000420169	BPIFA4P	ENSG00000290942	BPI fold containing family A member 4, pseudogene	lncRNA	FAIL	NO	NO	-1.10887	19.0445
ENST00000246222	BPIFB9P	ENSG00000125997	BPI fold containing family B member 9, pseudogene	transcribed_unitary_pseudogene	FAIL	NO	NO	1.05031	60.561
ENST00000420264	BPIFB9P	ENSG00000125997	BPI fold containing family B member 9, pseudogene	transcribed_unitary_pseudogene	FAIL	NO	NO	-1.02958	38.2333
ENST00000691130	BANCR	ENSG00000278910	BRAF-activated non-protein coding RNA	lncRNA	FAIL	NO	NO	-1.00029	55.4896
ENST00000577041	BCAR4	ENSG00000262117	breast cancer anti-estrogen resistance 4	lncRNA	FAIL	NO	NO	-1.03276	45.1711
ENST00000424735	BRINP3-DT	ENSG00000237457	BRINP3 divergent transcript	lncRNA	FAIL	NO	NO	1.03751	56.301
ENST00000466133	BRD7P2	ENSG00000184100	bromodomain containing 7 pseudogene 2	processed_pseudogene	FAIL	NO	NO	-1.07184	24.6356
ENST00000469424	BRD7P3	ENSG00000169075	bromodomain containing 7 pseudogene 3	processed_pseudogene	FAIL	NO	NO	-1.01439	51.3967
ENST00000584248	ENST00000584248	ENSG00000264164	bromodomain PHD finger transcription factor (BPTF) pseudogene	transcribed_processed_pseudogene	FAIL	NO	NO	-1.0722	31.0437
ENST00000499560	BRPF3-AS1	ENSG00000246982	BRPF3 antisense RNA 1	lncRNA	FAIL	NO	NO	1.07967	19.0445
ENST00000660917	BRPF3-AS1	ENSG00000246982	BRPF3 antisense RNA 1	lncRNA	FAIL	NO	NO	1.08603	31.0437
ENST00000526611	BRPF3-AS1	ENSG00000246982	BRPF3 antisense RNA 1	lncRNA	FAIL	NO	NO	1.05432	45.1711
ENST00000603064	BRWD1-AS2	ENSG00000255568	BRWD1 antisense RNA 2	lncRNA	FAIL	NO	NO	-1.0505	24.6356
ENST00000435608	BRWD1-IT1	ENSG00000237373	BRWD1 intronic transcript 1	lncRNA	FAIL	NO	NO	-1.00013	55.4896
ENST00000442384	BSN-AS1	ENSG00000235120	BSN antisense RNA 1	lncRNA	FAIL	NO	NO	1.06231	57.2712
ENST00000436076	BSNDP4	ENSG00000229627	BSND pseudogene 4	processed_pseudogene	FAIL	NO	NO	1.14187	10.7746
ENST00000647283	BISPR	ENSG00000282851	BST2 interferon stimulated positive regulator	lncRNA	FAIL	NO	NO	1.09937	14.5111
ENST00000646744	BISPR	ENSG00000282851	BST2 interferon stimulated positive regulator	lncRNA	FAIL	NO	NO	1.10666	19.0445
ENST00000635339	BISPR	ENSG00000282851	BST2 interferon stimulated positive regulator	lncRNA	FAIL	NO	NO	1.06458	45.1711
ENST00000635572	BISPR	ENSG00000282851	BST2 interferon stimulated positive regulator	lncRNA	FAIL	NO	NO	1.06458	45.1711
ENST00000634675	BISPR	ENSG00000282851	BST2 interferon stimulated positive regulator	lncRNA	FAIL	NO	NO	1.05522	51.3967
ENST00000645376	BISPR	ENSG00000282851	BST2 interferon stimulated positive regulator	lncRNA	FAIL	NO	NO	1.04513	57.2712
ENST00000634731	BISPR	ENSG00000282851	BST2 interferon stimulated positive regulator	lncRNA	FAIL	NO	NO	1.01536	63.0894
ENST00000634942	BISPR	ENSG00000282851	BST2 interferon stimulated positive regulator	lncRNA	FAIL	NO	NO	-1.06862	24.6356
ENST00000634568	BISPR	ENSG00000282851	BST2 interferon stimulated positive regulator	lncRNA	FAIL	NO	NO	-1.04968	31.0437
ENST00000634291	BISPR	ENSG00000282851	BST2 interferon stimulated positive regulator	lncRNA	FAIL	NO	NO	-1.04582	31.0437
ENST00000439529	BTBD3-AS1	ENSG00000236526	BTBD3 antisense RNA 1	lncRNA	FAIL	NO	NO	-1.00267	55.4896
ENST00000412822	BTBD9-AS1	ENSG00000226533	BTBD9 antisense RNA 1	lncRNA	FAIL	NO	NO	1.02142	63.0894
ENST00000686692	BTG1-DT	ENSG00000245904	BTG1 divergent transcript	lncRNA	FAIL	NO	NO	-1.0415	38.2333
ENST00000701826	BTG1-DT	ENSG00000245904	BTG1 divergent transcript	lncRNA	FAIL	NO	NO	-1.03632	38.2333
ENST00000618125	BTG1-DT	ENSG00000245904	BTG1 divergent transcript	lncRNA	FAIL	NO	NO	-1.02089	45.1711
ENST00000654992	BTG1-DT	ENSG00000245904	BTG1 divergent transcript	lncRNA	FAIL	NO	NO	-1.0157	51.3967
ENST00000687274	BTG1-DT	ENSG00000245904	BTG1 divergent transcript	lncRNA	FAIL	NO	NO	-1.01371	51.3967
ENST00000701293	BTG1-DT	ENSG00000245904	BTG1 divergent transcript	lncRNA	FAIL	NO	NO	-1.01435	51.3967
ENST00000665784	BTG1-DT	ENSG00000245904	BTG1 divergent transcript	lncRNA	FAIL	NO	NO	-1.01127	55.4896
ENST00000688684	BTG2-DT	ENSG00000233791	BTG2 divergent transcript	lncRNA	FAIL	NO	NO	1.0323	60.561
ENST00000549658	ENSG00000257403	ENSG00000257403	BTG3 associated nuclear protein (BNAP) pseudogene	unprocessed_pseudogene	FAIL	NO	NO	1.09272	31.0437
ENST00000439104	BUD13-DT	ENSG00000226645	BUD13 divergent transcript	lncRNA	FAIL	NO	NO	-1.03646	31.0437
ENST00000640831	BTNL10P	ENSG00000215811	butyrophilin like 10, pseudogene	transcribed_unitary_pseudogene	FAIL	NO	YES	-1.11687	3.86263
ENST00000595971	BTNL10P	ENSG00000215811	butyrophilin like 10, pseudogene	transcribed_unitary_pseudogene	FAIL	NO	NO	-1.05383	19.0445
ENST00000634410	BTNL12P	ENSG00000240661	butyrophilin like 12, pseudogene	transcribed_unitary_pseudogene	FAIL	NO	NO	-1.10317	14.5111
ENST00000494869	BTNL12P	ENSG00000240661	butyrophilin like 12, pseudogene	transcribed_unitary_pseudogene	FAIL	NO	NO	-1.06703	24.6356
ENST00000637360	BTNL12P	ENSG00000240661	butyrophilin like 12, pseudogene	transcribed_unitary_pseudogene	FAIL	NO	NO	-1.03304	38.2333
ENST00000686357	BTN2A3P_ENST00000475151	ENSG00000291104	butyrophilin subfamily 2 member A3, pseudogene	lncRNA	FAIL	NO	NO	1.057	45.1711
ENST00000701443	BTN2A3P_ENST00000475151	ENSG00000291104	butyrophilin subfamily 2 member A3, pseudogene	lncRNA	FAIL	NO	NO	1.05229	55.4896
ENST00000463944	BTN2A3P_ENST00000475151	ENSG00000291104	butyrophilin subfamily 2 member A3, pseudogene	lncRNA	FAIL	NO	NO	1.03846	59.4918
ENST00000466808	BTN2A3P_ENST00000475151	ENSG00000291104	butyrophilin subfamily 2 member A3, pseudogene	lncRNA	FAIL	NO	NO	1.02327	63.0894
ENST00000465856	BTN2A3P_ENST00000475151	ENSG00000291104	butyrophilin subfamily 2 member A3, pseudogene	lncRNA	FAIL	NO	NO	1.01328	63.0894
ENST00000377662	BTN2A3P_ENST00000377662	ENSG00000124549	butyrophilin subfamily 2 member A3, pseudogene	transcribed_unprocessed_pseudogene	FAIL	NO	NO	-1.02987	45.1711
ENST00000475151	BTN2A3P_ENST00000475151	ENSG00000291104	butyrophilin subfamily 2 member A3, pseudogene	lncRNA	FAIL	NO	NO	-1.03513	45.1711
ENST00000661925	BVES-AS1	ENSG00000203808	BVES antisense RNA 1	lncRNA	FAIL	NO	YES	-1.15541	0.374378
ENST00000687937	BVES-AS1	ENSG00000203808	BVES antisense RNA 1	lncRNA	FAIL	NO	YES	-1.15541	0.374378
ENST00000653051	BVES-AS1	ENSG00000203808	BVES antisense RNA 1	lncRNA	FAIL	NO	YES	-1.16388	0.374378
ENST00000663357	BVES-AS1	ENSG00000203808	BVES antisense RNA 1	lncRNA	FAIL	NO	YES	-1.16388	0.374378
ENST00000655437	BVES-AS1	ENSG00000203808	BVES antisense RNA 1	lncRNA	FAIL	NO	YES	-1.15675	0.374378
ENST00000369122	BVES-AS1	ENSG00000203808	BVES antisense RNA 1	lncRNA	FAIL	NO	YES	-1.13614	0.374378
ENST00000656875	BVES-AS1	ENSG00000203808	BVES antisense RNA 1	lncRNA	FAIL	NO	YES	-1.15432	0.374378
ENST00000690010	BVES-AS1	ENSG00000203808	BVES antisense RNA 1	lncRNA	FAIL	NO	YES	-1.15198	0.592683
ENST00000664072	BVES-AS1	ENSG00000203808	BVES antisense RNA 1	lncRNA	FAIL	NO	YES	-1.12749	0.592683
ENST00000580854	BVES-AS1	ENSG00000203808	BVES antisense RNA 1	lncRNA	FAIL	NO	YES	-1.15035	1.07319
ENST00000662876	BVES-AS1	ENSG00000203808	BVES antisense RNA 1	lncRNA	FAIL	NO	YES	-1.14897	1.07319
ENST00000685326	BVES-AS1	ENSG00000203808	BVES antisense RNA 1	lncRNA	FAIL	NO	YES	-1.14897	1.07319
ENST00000689513	BVES-AS1	ENSG00000203808	BVES antisense RNA 1	lncRNA	FAIL	NO	YES	-1.14897	1.07319
ENST00000666385	BVES-AS1	ENSG00000203808	BVES antisense RNA 1	lncRNA	FAIL	NO	YES	-1.14068	1.07319
ENST00000654622	BVES-AS1	ENSG00000203808	BVES antisense RNA 1	lncRNA	FAIL	NO	YES	-1.13392	1.07319
ENST00000580511	BVES-AS1	ENSG00000203808	BVES antisense RNA 1	lncRNA	FAIL	NO	YES	-1.14714	1.07319
ENST00000686502	BVES-AS1	ENSG00000203808	BVES antisense RNA 1	lncRNA	FAIL	NO	YES	-1.14591	1.07319
ENST00000653219	BVES-AS1	ENSG00000203808	BVES antisense RNA 1	lncRNA	FAIL	NO	YES	-1.14639	1.07319
ENST00000648833	BVES-AS1	ENSG00000203808	BVES antisense RNA 1	lncRNA	FAIL	NO	YES	-1.12658	1.70321
ENST00000369120	BVES-AS1	ENSG00000203808	BVES antisense RNA 1	lncRNA	FAIL	NO	YES	-1.14269	1.70321
ENST00000437677	C10orf71-AS1	ENSG00000236208	C10orf71 antisense RNA 1	lncRNA	FAIL	NO	NO	1.02807	61.4578
ENST00000702303	C10orf71-AS1	ENSG00000236208	C10orf71 antisense RNA 1	lncRNA	FAIL	NO	NO	-1.01098	55.4896
ENST00000442700	C10orf71-AS1	ENSG00000236208	C10orf71 antisense RNA 1	lncRNA	FAIL	NO	NO	-1.00006	55.4896
ENST00000701528	C10orf88B	ENSG00000255624	C10orf88B (pseudogene)	transcribed_processed_pseudogene	FAIL	NO	NO	-1.04975	24.6356
ENST00000597488	C10orf95-AS1	ENSG00000269609	C10orf95 antisense RNA 1	lncRNA	FAIL	NO	NO	1.08425	24.6356
ENST00000659211	C10orf95-AS1	ENSG00000269609	C10orf95 antisense RNA 1	lncRNA	FAIL	NO	NO	1.02549	62.1379
ENST00000594818	C10orf95-AS1	ENSG00000269609	C10orf95 antisense RNA 1	lncRNA	FAIL	NO	NO	1.02475	63.0894
ENST00000663480	C10orf95-AS1	ENSG00000269609	C10orf95 antisense RNA 1	lncRNA	FAIL	NO	NO	1.01678	63.0894
ENST00000598368	C10orf95-AS1	ENSG00000269609	C10orf95 antisense RNA 1	lncRNA	FAIL	NO	NO	1.01469	63.0894
ENST00000657934	C10orf95-AS1	ENSG00000269609	C10orf95 antisense RNA 1	lncRNA	FAIL	NO	NO	1.00431	63.0894
ENST00000494270	C10orf95-AS1	ENSG00000269609	C10orf95 antisense RNA 1	lncRNA	FAIL	NO	NO	1.00411	63.0894
ENST00000473970	C10orf95-AS1	ENSG00000269609	C10orf95 antisense RNA 1	lncRNA	FAIL	NO	NO	1.00415	63.0894
ENST00000670059	C10orf95-AS1	ENSG00000269609	C10orf95 antisense RNA 1	lncRNA	FAIL	NO	NO	1.00338	63.0894
ENST00000669625	C10orf95-AS1	ENSG00000269609	C10orf95 antisense RNA 1	lncRNA	FAIL	NO	NO	-1.01067	51.3967
ENST00000492465	C10orf95-AS1	ENSG00000269609	C10orf95 antisense RNA 1	lncRNA	FAIL	NO	NO	-1.00712	55.4896
ENST00000549568	C12orf42-AS1	ENSG00000257860	C12orf42 antisense RNA 1	lncRNA	FAIL	NO	NO	1.02288	63.0894
ENST00000550664	C12orf42-AS1	ENSG00000257860	C12orf42 antisense RNA 1	lncRNA	FAIL	NO	NO	1.02473	63.0894
ENST00000549251	C12orf75-AS1	ENSG00000257642	C12orf75 antisense RNA 1	lncRNA	FAIL	NO	NO	-1.03503	38.2333
ENST00000602282	C16orf95-DT	ENSG00000270006	C16orf95 divergent transcript	lncRNA	FAIL	NO	NO	-1.06208	24.6356
ENST00000685186	C16orf95-DT	ENSG00000270006	C16orf95 divergent transcript	lncRNA	FAIL	NO	NO	-1.06208	24.6356
ENST00000562555	ENSG00000261575	ENSG00000261575	C17orf58 pseudogene	transcribed_unprocessed_pseudogene	FAIL	NO	NO	1.08379	56.301
ENST00000455013	C1DP3	ENSG00000224760	C1D nuclear receptor corepressor pseudogene 3	processed_pseudogene	FAIL	NO	NO	1.06536	56.301
ENST00000376620	C1orf167-AS1	ENSG00000177553	C1orf167 antisense RNA 1	lncRNA	FAIL	NO	NO	-1.00401	55.4896
ENST00000447572	C1orf50-AS1	ENSG00000228452	C1orf50 antisense RNA 1	lncRNA	FAIL	NO	NO	-1.03777	38.2333
ENST00000581579	C1QTNF1-AS1	ENSG00000265096	C1QTNF1 antisense RNA 1	lncRNA	FAIL	NO	NO	1.01567	63.0894
ENST00000577521	C1QTNF1-AS1	ENSG00000265096	C1QTNF1 antisense RNA 1	lncRNA	FAIL	NO	NO	-1.04595	24.6356
ENST00000685228	C1QTNF1-AS1	ENSG00000265096	C1QTNF1 antisense RNA 1	lncRNA	FAIL	NO	NO	-1.00928	55.4896
ENST00000502344	C1QTNF7-AS1	ENSG00000249252	C1QTNF7 antisense RNA 1	lncRNA	FAIL	NO	NO	1.06737	31.0437
ENST00000513384	C1QTNF7-AS1	ENSG00000249252	C1QTNF7 antisense RNA 1	lncRNA	FAIL	NO	NO	1.03368	58.3437
ENST00000449656	C1QTNF9-AS1	ENSG00000240868	C1QTNF9 antisense RNA 1	lncRNA	FAIL	NO	NO	1.07473	51.3967
ENST00000435921	C1RL-AS1	ENSG00000205885	C1RL antisense RNA 1	lncRNA	FAIL	NO	NO	1.01138	63.0894
ENST00000536679	C1RL-AS1	ENSG00000205885	C1RL antisense RNA 1	lncRNA	FAIL	NO	NO	1.00184	63.0894
ENST00000535078	C1RL-AS1	ENSG00000205885	C1RL antisense RNA 1	lncRNA	FAIL	NO	NO	-1.01229	51.3967
ENST00000630806	C2-AS1	ENSG00000281756	C2 antisense RNA 1	lncRNA	FAIL	NO	NO	1.00873	63.0894
ENST00000701283	C21orf62-AS1	ENSG00000205930	C21orf62 antisense RNA 1	lncRNA	FAIL	NO	NO	1.00026	63.0894
ENST00000382377	C21orf62-AS1	ENSG00000205930	C21orf62 antisense RNA 1	lncRNA	FAIL	NO	NO	-1.06488	19.0445
ENST00000491756	C21orf62-AS1	ENSG00000205930	C21orf62 antisense RNA 1	lncRNA	FAIL	NO	NO	-1.0518	19.0445
ENST00000655231	C21orf62-AS1	ENSG00000205930	C21orf62 antisense RNA 1	lncRNA	FAIL	NO	NO	-1.02262	45.1711
ENST00000430815	C21orf91-OT1	ENSG00000240770	C21orf91 overlapping transcript 1	lncRNA	FAIL	NO	NO	1.01765	63.0894
ENST00000670175	C2CD5-AS1	ENSG00000250166	C2CD5 antisense RNA 1	lncRNA	FAIL	NO	YES	-1.14061	2.60206
ENST00000508615	C2CD5-AS1	ENSG00000250166	C2CD5 antisense RNA 1	lncRNA	FAIL	NO	NO	-1.05823	38.2333
ENST00000658064	C2CD5-AS1	ENSG00000250166	C2CD5 antisense RNA 1	lncRNA	FAIL	NO	NO	-1.05823	38.2333
ENST00000661495	C2CD5-AS1	ENSG00000250166	C2CD5 antisense RNA 1	lncRNA	FAIL	NO	NO	-1.05823	38.2333
ENST00000508324	ENST00000508324	ENSG00000219492	C2H2 zinc finger protein pseudogene	unprocessed_pseudogene	FAIL	NO	NO	-1.01327	51.3967
ENST00000443946	C2orf74-DT	ENSG00000212978	C2orf74 divergent transcript	lncRNA	FAIL	NO	NO	1.00341	63.0894
ENST00000443027	ENSG00000197320	ENSG00000197320	C3 and PZP-like, alpha-2-macroglobulin domain containing 8 (CPAMD8) pseudogene	processed_pseudogene	FAIL	NO	NO	-1.04952	38.2333
ENST00000602791	C4orf46P2	ENSG00000248503	C4orf46 pseudogene 2	transcribed_processed_pseudogene	FAIL	NO	NO	1.06504	60.561
ENST00000686088	C4orf46P2	ENSG00000248503	C4orf46 pseudogene 2	transcribed_processed_pseudogene	FAIL	NO	NO	1.06504	60.561
ENST00000512498	C5orf34-AS1	ENSG00000248554	C5orf34 antisense RNA 1	lncRNA	FAIL	NO	NO	-1.04657	31.0437
ENST00000422049	C6orf47-AS1	ENSG00000227198	C6orf47 antisense RNA 1	lncRNA	FAIL	NO	NO	-1.05647	19.0445
ENST00000653785	C8orf34-AS1	ENSG00000248801	C8orf34 antisense RNA 1	lncRNA	FAIL	NO	NO	1.02623	60.561
ENST00000656279	C8orf34-AS1	ENSG00000248801	C8orf34 antisense RNA 1	lncRNA	FAIL	NO	NO	1.02392	62.1379
ENST00000660308	C8orf34-AS1	ENSG00000248801	C8orf34 antisense RNA 1	lncRNA	FAIL	NO	NO	1.02433	62.1379
ENST00000512294	C8orf34-AS1	ENSG00000248801	C8orf34 antisense RNA 1	lncRNA	FAIL	NO	NO	1.01774	63.0894
ENST00000653063	C8orf34-AS1	ENSG00000248801	C8orf34 antisense RNA 1	lncRNA	FAIL	NO	NO	1.01168	63.0894
ENST00000659689	C8orf34-AS1	ENSG00000248801	C8orf34 antisense RNA 1	lncRNA	FAIL	NO	NO	1.00923	63.0894
ENST00000666602	C8orf34-AS1	ENSG00000248801	C8orf34 antisense RNA 1	lncRNA	FAIL	NO	NO	1.0069	63.0894
ENST00000659515	C8orf34-AS1	ENSG00000248801	C8orf34 antisense RNA 1	lncRNA	FAIL	NO	NO	-1.06731	19.0445
ENST00000584858	C8orf34-AS1	ENSG00000248801	C8orf34 antisense RNA 1	lncRNA	FAIL	NO	NO	-1.04383	31.0437
ENST00000656712	C8orf34-AS1	ENSG00000248801	C8orf34 antisense RNA 1	lncRNA	FAIL	NO	NO	-1.01262	51.3967
ENST00000509955	C9orf78P2	ENSG00000224569	C9orf78 pseudogene 2	processed_pseudogene	FAIL	NO	NO	-1.02784	45.1711
ENST00000524052	CA3-AS1	ENSG00000253549	CA3 antisense RNA 1	lncRNA	FAIL	NO	NO	1.10531	10.7746
ENST00000666645	CA3-AS1	ENSG00000253549	CA3 antisense RNA 1	lncRNA	FAIL	NO	NO	1.09393	19.0445
ENST00000654303	CA3-AS1	ENSG00000253549	CA3 antisense RNA 1	lncRNA	FAIL	NO	NO	1.06514	51.3967
ENST00000660227	CA3-AS1	ENSG00000253549	CA3 antisense RNA 1	lncRNA	FAIL	NO	NO	1.07429	51.3967
ENST00000660134	CA3-AS1	ENSG00000253549	CA3 antisense RNA 1	lncRNA	FAIL	NO	NO	1.05981	55.4896
ENST00000671294	CA3-AS1	ENSG00000253549	CA3 antisense RNA 1	lncRNA	FAIL	NO	NO	1.06286	55.4896
ENST00000517697	CA3-AS1	ENSG00000253549	CA3 antisense RNA 1	lncRNA	FAIL	NO	NO	1.0433	59.4918
ENST00000521761	CA3-AS1	ENSG00000253549	CA3 antisense RNA 1	lncRNA	FAIL	NO	NO	1.03072	59.4918
ENST00000540369	CABP1-DT	ENSG00000256008	CABP1 divergent transcript	lncRNA	FAIL	NO	NO	-1.00894	55.4896
ENST00000451180	CABP7-DT	ENSG00000232396	CABP7 divergent transcript	lncRNA	FAIL	NO	NO	-1.00645	55.4896
ENST00000501371	CACNA1C-AS1	ENSG00000246627	CACNA1C antisense RNA 1	lncRNA	FAIL	NO	NO	1.01276	63.0894
ENST00000541673	CACNA1C-AS1	ENSG00000246627	CACNA1C antisense RNA 1	lncRNA	FAIL	NO	NO	-1.00962	55.4896
ENST00000545526	CACNA1C-AS2	ENSG00000256271	CACNA1C antisense RNA 2	lncRNA	FAIL	NO	NO	-1.03262	38.2333
ENST00000669813	CACNA1C-AS4	ENSG00000256025	CACNA1C antisense RNA 4	lncRNA	FAIL	NO	NO	1.06771	45.1711
ENST00000542680	CACNA1C-IT3	ENSG00000256721	CACNA1C intronic transcript 3	lncRNA	FAIL	NO	NO	-1.00164	55.4896
ENST00000505793	CACNA1G-AS1	ENSG00000250107	CACNA1G antisense RNA 1	lncRNA	FAIL	NO	NO	-1.04751	24.6356
ENST00000508920	CACNA1G-AS1	ENSG00000250107	CACNA1G antisense RNA 1	lncRNA	FAIL	NO	NO	-1.04638	31.0437
ENST00000505495	CACNA1G-AS1	ENSG00000250107	CACNA1G antisense RNA 1	lncRNA	FAIL	NO	NO	-1.03299	38.2333
ENST00000454066	CACNA2D1-AS1	ENSG00000223770	CACNA2D1 antisense RNA 1	lncRNA	FAIL	NO	NO	1.04416	56.301
ENST00000439234	CACNA2D1-AS1	ENSG00000223770	CACNA2D1 antisense RNA 1	lncRNA	FAIL	NO	NO	1.0095	63.0894
ENST00000430281	CACNG2-DT	ENSG00000234688	CACNG2 divergent transcript	lncRNA	FAIL	NO	NO	-1.04554	31.0437
ENST00000592274	CACTIN-AS1	ENSG00000226800	CACTIN antisense RNA 1	lncRNA	FAIL	NO	NO	-1.02519	38.2333
ENST00000436687	CDHR18P	ENSG00000224479	cadherin related family member 18, pseudogene	transcribed_unitary_pseudogene	FAIL	NO	NO	1.00483	63.0894
ENST00000443346	CDHR18P	ENSG00000224479	cadherin related family member 18, pseudogene	transcribed_unitary_pseudogene	FAIL	NO	NO	-1.0851	7.85488
ENST00000437462	CDHR18P	ENSG00000224479	cadherin related family member 18, pseudogene	transcribed_unitary_pseudogene	FAIL	NO	NO	-1.08305	14.5111
ENST00000430831	CDHR18P	ENSG00000224479	cadherin related family member 18, pseudogene	transcribed_unitary_pseudogene	FAIL	NO	NO	-1.03934	31.0437
ENST00000543182	CADM1-AS1	ENSG00000256315	CADM1 antisense RNA 1	lncRNA	FAIL	NO	NO	-1.0227	45.1711
ENST00000540545	CADM1-AS1	ENSG00000256315	CADM1 antisense RNA 1	lncRNA	FAIL	NO	NO	-1.02369	45.1711
ENST00000539685	CADM1-AS1	ENSG00000256315	CADM1 antisense RNA 1	lncRNA	FAIL	NO	NO	-1.00483	55.4896
ENST00000415675	CADM3-AS1	ENSG00000225670	CADM3 antisense RNA 1	lncRNA	FAIL	NO	NO	-1.04322	24.6356
ENST00000609696	CADM3-AS1	ENSG00000225670	CADM3 antisense RNA 1	lncRNA	FAIL	NO	NO	-1.01129	55.4896
ENST00000453517	CALCRL-AS1	ENSG00000224063	CALCRL and TFPI antisense RNA 1	lncRNA	FAIL	NO	NO	1.02256	61.4578
ENST00000428329	CALCRL-AS1	ENSG00000224063	CALCRL and TFPI antisense RNA 1	lncRNA	FAIL	NO	NO	-1.01449	55.4896
ENST00000434147	CAMK2G-AS1	ENSG00000224195	CAMK2G antisense RNA 1	lncRNA	FAIL	NO	NO	-1.03052	38.2333
ENST00000610982	ENST00000610982	ENSG00000273634	cAMP responsive element binding protein 1 (CREB1) pseudogene	processed_pseudogene	FAIL	NO	NO	1.11865	45.1711
ENST00000423793	CAMSAP1-DT	ENSG00000238058	CAMSAP1 divergent transcript	lncRNA	FAIL	NO	NO	-1.04096	31.0437
ENST00000651515	CAMSAP1-DT	ENSG00000238058	CAMSAP1 divergent transcript	lncRNA	FAIL	NO	NO	-1.02971	45.1711
ENST00000440032	CAMTA1-AS1	ENSG00000225126	CAMTA1 antisense RNA 1	lncRNA	FAIL	NO	NO	1.00626	63.0894
ENST00000411708	CAMTA1-AS2	ENSG00000237728	CAMTA1 antisense RNA 2	lncRNA	FAIL	NO	NO	-1.05924	19.0445
ENST00000442889	CAMTA1-DT	ENSG00000237436	CAMTA1 divergent transcript	lncRNA	FAIL	NO	NO	1.07474	45.1711
ENST00000427317	CAMTA1-IT1	ENSG00000237402	CAMTA1 intronic transcript 1	lncRNA	FAIL	NO	NO	1.00871	63.0894
ENST00000672637	CASC11	ENSG00000249375	cancer susceptibility 11	lncRNA	FAIL	NO	NO	-1.0939	7.85488
ENST00000653997	CASC15	ENSG00000272168	cancer susceptibility 15	lncRNA	FAIL	NO	YES	1.11983	0.172128
ENST00000655154	CASC15	ENSG00000272168	cancer susceptibility 15	lncRNA	FAIL	NO	YES	1.12042	0.172128
ENST00000664560	CASC15	ENSG00000272168	cancer susceptibility 15	lncRNA	FAIL	NO	YES	1.13737	0.172128
ENST00000654942	CASC15	ENSG00000272168	cancer susceptibility 15	lncRNA	FAIL	NO	YES	1.11829	0.374378
ENST00000664889	CASC15	ENSG00000272168	cancer susceptibility 15	lncRNA	FAIL	NO	YES	1.11829	0.374378
ENST00000668404	CASC15	ENSG00000272168	cancer susceptibility 15	lncRNA	FAIL	NO	YES	1.11888	0.374378
ENST00000607048	CASC15	ENSG00000272168	cancer susceptibility 15	lncRNA	FAIL	NO	YES	1.11681	0.374378
ENST00000655824	CASC15	ENSG00000272168	cancer susceptibility 15	lncRNA	FAIL	NO	YES	1.12014	0.374378
ENST00000685576	CASC15	ENSG00000272168	cancer susceptibility 15	lncRNA	FAIL	NO	YES	1.11273	0.374378
ENST00000651758	CASC15	ENSG00000272168	cancer susceptibility 15	lncRNA	FAIL	NO	YES	1.11958	0.374378
ENST00000651620	CASC15	ENSG00000272168	cancer susceptibility 15	lncRNA	FAIL	NO	YES	1.12464	0.374378
ENST00000654807	CASC15	ENSG00000272168	cancer susceptibility 15	lncRNA	FAIL	NO	YES	1.11425	0.374378
ENST00000655498	CASC15	ENSG00000272168	cancer susceptibility 15	lncRNA	FAIL	NO	YES	1.11491	0.374378
ENST00000663957	CASC15	ENSG00000272168	cancer susceptibility 15	lncRNA	FAIL	NO	YES	1.11397	0.592683
ENST00000664625	CASC15	ENSG00000272168	cancer susceptibility 15	lncRNA	FAIL	NO	YES	1.11239	0.592683
ENST00000662187	CASC15	ENSG00000272168	cancer susceptibility 15	lncRNA	FAIL	NO	YES	1.1077	0.592683
ENST00000661662	CASC15	ENSG00000272168	cancer susceptibility 15	lncRNA	FAIL	NO	YES	1.14974	0.592683
ENST00000669670	CASC15	ENSG00000272168	cancer susceptibility 15	lncRNA	FAIL	NO	YES	1.14845	0.592683
ENST00000650720	CASC15	ENSG00000272168	cancer susceptibility 15	lncRNA	FAIL	NO	YES	1.16581	0.592683
ENST00000606851	CASC15	ENSG00000272168	cancer susceptibility 15	lncRNA	FAIL	NO	YES	1.10923	0.592683
ENST00000653161	CASC15	ENSG00000272168	cancer susceptibility 15	lncRNA	FAIL	NO	YES	1.11064	0.592683
ENST00000671160	CASC15	ENSG00000272168	cancer susceptibility 15	lncRNA	FAIL	NO	YES	1.11332	0.592683
ENST00000667830	CASC15	ENSG00000272168	cancer susceptibility 15	lncRNA	FAIL	NO	YES	1.11124	0.592683
ENST00000658974	CASC15	ENSG00000272168	cancer susceptibility 15	lncRNA	FAIL	NO	YES	1.10612	0.592683
ENST00000668839	CASC15	ENSG00000272168	cancer susceptibility 15	lncRNA	FAIL	NO	YES	1.11947	0.592683
ENST00000651125	CASC15	ENSG00000272168	cancer susceptibility 15	lncRNA	FAIL	NO	YES	1.11874	0.592683
ENST00000671013	CASC15	ENSG00000272168	cancer susceptibility 15	lncRNA	FAIL	NO	YES	1.10226	1.07319
ENST00000655886	CASC15	ENSG00000272168	cancer susceptibility 15	lncRNA	FAIL	NO	YES	1.11153	1.07319
ENST00000651481	CASC15	ENSG00000272168	cancer susceptibility 15	lncRNA	FAIL	NO	YES	1.1981	1.07319
ENST00000691204	CASC15	ENSG00000272168	cancer susceptibility 15	lncRNA	FAIL	NO	YES	1.1981	1.07319
ENST00000655292	CASC15	ENSG00000272168	cancer susceptibility 15	lncRNA	FAIL	NO	YES	1.11143	1.07319
ENST00000654782	CASC15	ENSG00000272168	cancer susceptibility 15	lncRNA	FAIL	NO	YES	1.11025	1.07319
ENST00000670467	CASC15	ENSG00000272168	cancer susceptibility 15	lncRNA	FAIL	NO	YES	1.10369	1.07319
ENST00000666108	CASC15	ENSG00000272168	cancer susceptibility 15	lncRNA	FAIL	NO	YES	1.12902	1.07319
ENST00000666875	CASC15	ENSG00000272168	cancer susceptibility 15	lncRNA	FAIL	NO	YES	1.12697	1.07319
ENST00000650782	CASC15	ENSG00000272168	cancer susceptibility 15	lncRNA	FAIL	NO	YES	1.10352	1.07319
ENST00000664431	CASC15	ENSG00000272168	cancer susceptibility 15	lncRNA	FAIL	NO	YES	1.1035	1.07319
ENST00000663998	CASC15	ENSG00000272168	cancer susceptibility 15	lncRNA	FAIL	NO	YES	1.12789	1.07319
ENST00000671659	CASC15	ENSG00000272168	cancer susceptibility 15	lncRNA	FAIL	NO	YES	1.09502	1.07319
ENST00000658187	CASC15	ENSG00000272168	cancer susceptibility 15	lncRNA	FAIL	NO	YES	1.16369	1.07319
ENST00000662510	CASC15	ENSG00000272168	cancer susceptibility 15	lncRNA	FAIL	NO	YES	1.16369	1.07319
ENST00000664780	CASC15	ENSG00000272168	cancer susceptibility 15	lncRNA	FAIL	NO	YES	1.09718	1.70321
ENST00000660934	CASC15	ENSG00000272168	cancer susceptibility 15	lncRNA	FAIL	NO	YES	1.0954	1.70321
ENST00000667719	CASC15	ENSG00000272168	cancer susceptibility 15	lncRNA	FAIL	NO	YES	1.09965	1.70321
ENST00000653010	CASC15	ENSG00000272168	cancer susceptibility 15	lncRNA	FAIL	NO	YES	1.09791	1.70321
ENST00000651007	CASC15	ENSG00000272168	cancer susceptibility 15	lncRNA	FAIL	NO	YES	1.10413	1.70321
ENST00000664500	CASC15	ENSG00000272168	cancer susceptibility 15	lncRNA	FAIL	NO	YES	1.0994	1.70321
ENST00000664020	CASC15	ENSG00000272168	cancer susceptibility 15	lncRNA	FAIL	NO	YES	1.093	1.70321
ENST00000660518	CASC15	ENSG00000272168	cancer susceptibility 15	lncRNA	FAIL	NO	YES	1.09415	1.70321
ENST00000687332	CASC15	ENSG00000272168	cancer susceptibility 15	lncRNA	FAIL	NO	YES	1.09386	1.70321
ENST00000668355	CASC15	ENSG00000272168	cancer susceptibility 15	lncRNA	FAIL	NO	YES	1.08963	1.70321
ENST00000659720	CASC15	ENSG00000272168	cancer susceptibility 15	lncRNA	FAIL	NO	YES	1.11893	2.60206
ENST00000665902	CASC15	ENSG00000272168	cancer susceptibility 15	lncRNA	FAIL	NO	YES	1.11264	2.60206
ENST00000669448	CASC15	ENSG00000272168	cancer susceptibility 15	lncRNA	FAIL	NO	YES	1.11221	2.60206
ENST00000654918	CASC15	ENSG00000272168	cancer susceptibility 15	lncRNA	FAIL	NO	YES	1.16638	2.60206
ENST00000665014	CASC15	ENSG00000272168	cancer susceptibility 15	lncRNA	FAIL	NO	YES	1.09289	2.60206
ENST00000658810	CASC15	ENSG00000272168	cancer susceptibility 15	lncRNA	FAIL	NO	YES	1.12348	2.60206
ENST00000659237	CASC15	ENSG00000272168	cancer susceptibility 15	lncRNA	FAIL	NO	YES	1.12348	2.60206
ENST00000668219	CASC15	ENSG00000272168	cancer susceptibility 15	lncRNA	FAIL	NO	YES	1.08874	2.60206
ENST00000653320	CASC15	ENSG00000272168	cancer susceptibility 15	lncRNA	FAIL	NO	YES	1.10066	2.60206
ENST00000664756	CASC15	ENSG00000272168	cancer susceptibility 15	lncRNA	FAIL	NO	YES	1.08577	2.60206
ENST00000662805	CASC15	ENSG00000272168	cancer susceptibility 15	lncRNA	FAIL	NO	YES	1.10624	2.60206
ENST00000663874	CASC15	ENSG00000272168	cancer susceptibility 15	lncRNA	FAIL	NO	YES	1.1062	3.86263
ENST00000688254	CASC15	ENSG00000272168	cancer susceptibility 15	lncRNA	FAIL	NO	YES	1.09958	3.86263
ENST00000657828	CASC15	ENSG00000272168	cancer susceptibility 15	lncRNA	FAIL	NO	YES	1.10294	3.86263
ENST00000444265	CASC15	ENSG00000272168	cancer susceptibility 15	lncRNA	FAIL	NO	YES	1.08119	3.86263
ENST00000662172	CASC15	ENSG00000272168	cancer susceptibility 15	lncRNA	FAIL	NO	YES	1.13732	3.86263
ENST00000664808	CASC15	ENSG00000272168	cancer susceptibility 15	lncRNA	FAIL	NO	YES	1.10195	3.86263
ENST00000670293	CASC15	ENSG00000272168	cancer susceptibility 15	lncRNA	FAIL	NO	NO	1.08438	5.57214
ENST00000651277	CASC15	ENSG00000272168	cancer susceptibility 15	lncRNA	FAIL	NO	NO	1.12472	5.57214
ENST00000691572	CASC15	ENSG00000272168	cancer susceptibility 15	lncRNA	FAIL	NO	NO	1.12472	5.57214
ENST00000606197	CASC15	ENSG00000272168	cancer susceptibility 15	lncRNA	FAIL	NO	NO	1.09432	5.57214
ENST00000659886	CASC15	ENSG00000272168	cancer susceptibility 15	lncRNA	FAIL	NO	NO	1.08151	5.57214
ENST00000652256	CASC15	ENSG00000272168	cancer susceptibility 15	lncRNA	FAIL	NO	NO	1.10239	5.57214
ENST00000655700	CASC15	ENSG00000272168	cancer susceptibility 15	lncRNA	FAIL	NO	NO	1.09317	5.57214
ENST00000666201	CASC15	ENSG00000272168	cancer susceptibility 15	lncRNA	FAIL	NO	NO	1.09252	5.57214
ENST00000658841	CASC15	ENSG00000272168	cancer susceptibility 15	lncRNA	FAIL	NO	NO	1.09007	7.85488
ENST00000657660	CASC15	ENSG00000272168	cancer susceptibility 15	lncRNA	FAIL	NO	NO	1.07684	7.85488
ENST00000606336	CASC15	ENSG00000272168	cancer susceptibility 15	lncRNA	FAIL	NO	NO	1.0898	7.85488
ENST00000660187	CASC15	ENSG00000272168	cancer susceptibility 15	lncRNA	FAIL	NO	NO	1.0802	7.85488
ENST00000605917	CASC15	ENSG00000272168	cancer susceptibility 15	lncRNA	FAIL	NO	NO	1.11738	7.85488
ENST00000651751	CASC15	ENSG00000272168	cancer susceptibility 15	lncRNA	FAIL	NO	NO	1.088	7.85488
ENST00000659780	CASC15	ENSG00000272168	cancer susceptibility 15	lncRNA	FAIL	NO	NO	1.08552	10.7746
ENST00000669171	CASC15	ENSG00000272168	cancer susceptibility 15	lncRNA	FAIL	NO	NO	1.06762	14.5111
ENST00000661722	CASC15	ENSG00000272168	cancer susceptibility 15	lncRNA	FAIL	NO	NO	1.09995	14.5111
ENST00000669942	CASC15	ENSG00000272168	cancer susceptibility 15	lncRNA	FAIL	NO	NO	1.08984	14.5111
ENST00000653246	CASC15	ENSG00000272168	cancer susceptibility 15	lncRNA	FAIL	NO	NO	1.0735	14.5111
ENST00000664406	CASC15	ENSG00000272168	cancer susceptibility 15	lncRNA	FAIL	NO	NO	1.08504	14.5111
ENST00000671524	CASC15	ENSG00000272168	cancer susceptibility 15	lncRNA	FAIL	NO	NO	1.07052	19.0445
ENST00000657548	CASC15	ENSG00000272168	cancer susceptibility 15	lncRNA	FAIL	NO	NO	1.07972	24.6356
ENST00000654774	CASC15	ENSG00000272168	cancer susceptibility 15	lncRNA	FAIL	NO	NO	1.05029	31.0437
ENST00000664716	CASC15	ENSG00000272168	cancer susceptibility 15	lncRNA	FAIL	NO	NO	1.06304	38.2333
ENST00000652000	CASC15	ENSG00000272168	cancer susceptibility 15	lncRNA	FAIL	NO	NO	1.06731	45.1711
ENST00000667176	CASC15	ENSG00000272168	cancer susceptibility 15	lncRNA	FAIL	NO	NO	1.04195	55.4896
ENST00000657825	CASC15	ENSG00000272168	cancer susceptibility 15	lncRNA	FAIL	NO	NO	1.04038	58.3437
ENST00000661893	CASC15	ENSG00000272168	cancer susceptibility 15	lncRNA	FAIL	NO	NO	1.01759	63.0894
ENST00000659457	CASC15	ENSG00000272168	cancer susceptibility 15	lncRNA	FAIL	NO	NO	-1.07722	14.5111
ENST00000652081	CASC15	ENSG00000272168	cancer susceptibility 15	lncRNA	FAIL	NO	NO	-1.0826	19.0445
ENST00000561912	CASC15	ENSG00000272168	cancer susceptibility 15	lncRNA	FAIL	NO	NO	-1.05472	24.6356
ENST00000654262	CASC15	ENSG00000272168	cancer susceptibility 15	lncRNA	FAIL	NO	NO	-1.01226	55.4896
ENST00000565755	CASC16	ENSG00000249231	cancer susceptibility 16	lncRNA	FAIL	NO	NO	1.08444	31.0437
ENST00000667642	CASC17	ENSG00000260785	cancer susceptibility 17	lncRNA	FAIL	NO	NO	1.04572	57.2712
ENST00000669562	CASC17	ENSG00000260785	cancer susceptibility 17	lncRNA	FAIL	NO	NO	1.04572	57.2712
ENST00000664398	CASC17	ENSG00000260785	cancer susceptibility 17	lncRNA	FAIL	NO	NO	1.0425	58.3437
ENST00000662323	CASC17	ENSG00000260785	cancer susceptibility 17	lncRNA	FAIL	NO	NO	1.0192	63.0894
ENST00000659322	CASC17	ENSG00000260785	cancer susceptibility 17	lncRNA	FAIL	NO	NO	1.01738	63.0894
ENST00000664372	CASC17	ENSG00000260785	cancer susceptibility 17	lncRNA	FAIL	NO	NO	1.01738	63.0894
ENST00000668160	CASC17	ENSG00000260785	cancer susceptibility 17	lncRNA	FAIL	NO	NO	1.01738	63.0894
ENST00000671130	CASC17	ENSG00000260785	cancer susceptibility 17	lncRNA	FAIL	NO	NO	1.01816	63.0894
ENST00000669182	CASC17	ENSG00000260785	cancer susceptibility 17	lncRNA	FAIL	NO	NO	1.02116	63.0894
ENST00000668920	CASC17	ENSG00000260785	cancer susceptibility 17	lncRNA	FAIL	NO	NO	-1.02975	45.1711
ENST00000662349	CASC17	ENSG00000260785	cancer susceptibility 17	lncRNA	FAIL	NO	NO	-1.01321	55.4896
ENST00000569074	CASC17	ENSG00000260785	cancer susceptibility 17	lncRNA	FAIL	NO	NO	-1.00496	55.4896
ENST00000659670	CASC17	ENSG00000260785	cancer susceptibility 17	lncRNA	FAIL	NO	NO	-1.00418	55.4896
ENST00000642100	CASC19	ENSG00000254166	cancer susceptibility 19	lncRNA	FAIL	NO	NO	1.02317	63.0894
ENST00000641179	CASC19	ENSG00000254166	cancer susceptibility 19	lncRNA	FAIL	NO	NO	1.01626	63.0894
ENST00000641582	CASC19	ENSG00000254166	cancer susceptibility 19	lncRNA	FAIL	NO	NO	1.01268	63.0894
ENST00000641794	CASC19	ENSG00000254166	cancer susceptibility 19	lncRNA	FAIL	NO	NO	1.00982	63.0894
ENST00000641411	CASC19	ENSG00000254166	cancer susceptibility 19	lncRNA	FAIL	NO	NO	1.00101	63.0894
ENST00000641919	CASC19	ENSG00000254166	cancer susceptibility 19	lncRNA	FAIL	NO	NO	-1.07471	5.57214
ENST00000642076	CASC19	ENSG00000254166	cancer susceptibility 19	lncRNA	FAIL	NO	NO	-1.08807	19.0445
ENST00000641944	CASC19	ENSG00000254166	cancer susceptibility 19	lncRNA	FAIL	NO	NO	-1.04364	31.0437
ENST00000657669	CASC19	ENSG00000254166	cancer susceptibility 19	lncRNA	FAIL	NO	NO	-1.04364	31.0437
ENST00000641953	CASC19	ENSG00000254166	cancer susceptibility 19	lncRNA	FAIL	NO	NO	-1.01816	51.3967
ENST00000641480	CASC19	ENSG00000254166	cancer susceptibility 19	lncRNA	FAIL	NO	NO	-1.00834	55.4896
ENST00000641362	CASC19	ENSG00000254166	cancer susceptibility 19	lncRNA	FAIL	NO	NO	-1.00744	55.4896
ENST00000641425	CASC19	ENSG00000254166	cancer susceptibility 19	lncRNA	FAIL	NO	NO	-1.00559	55.4896
ENST00000641357	CASC19	ENSG00000254166	cancer susceptibility 19	lncRNA	FAIL	NO	NO	-1.00163	55.4896
ENST00000701231	CASC19	ENSG00000254166	cancer susceptibility 19	lncRNA	FAIL	NO	NO	-1.00144	55.4896
ENST00000439517	CASC2	ENSG00000177640	cancer susceptibility 2	lncRNA	FAIL	NO	NO	-1.06343	14.5111
ENST00000614455	CASC2	ENSG00000177640	cancer susceptibility 2	lncRNA	FAIL	NO	NO	-1.06962	19.0445
ENST00000622752	CASC2	ENSG00000177640	cancer susceptibility 2	lncRNA	FAIL	NO	NO	-1.06962	19.0445
ENST00000454857	CASC2	ENSG00000177640	cancer susceptibility 2	lncRNA	FAIL	NO	NO	-1.03765	31.0437
ENST00000665675	CASC2	ENSG00000177640	cancer susceptibility 2	lncRNA	FAIL	NO	NO	-1.02302	38.2333
ENST00000414722	CASC2	ENSG00000177640	cancer susceptibility 2	lncRNA	FAIL	NO	NO	-1.01854	45.1711
ENST00000426021	CASC2	ENSG00000177640	cancer susceptibility 2	lncRNA	FAIL	NO	NO	-1.01711	51.3967
ENST00000454781	CASC2	ENSG00000177640	cancer susceptibility 2	lncRNA	FAIL	NO	NO	-1.01384	51.3967
ENST00000657543	CASC2	ENSG00000177640	cancer susceptibility 2	lncRNA	FAIL	NO	NO	-1.02145	51.3967
ENST00000661626	CASC22	ENSG00000260887	cancer susceptibility 22	lncRNA	FAIL	NO	NO	-1.09413	10.7746
ENST00000655239	CASC6	ENSG00000224944	cancer susceptibility 6	lncRNA	FAIL	NO	NO	-1.05907	24.6356
ENST00000522183	CASC9	ENSG00000249395	cancer susceptibility 9	lncRNA	FAIL	NO	NO	1.00877	63.0894
ENST00000675549	CASC9	ENSG00000249395	cancer susceptibility 9	lncRNA	FAIL	NO	NO	1.00144	63.0894
ENST00000670695	CASC9	ENSG00000249395	cancer susceptibility 9	lncRNA	FAIL	NO	NO	-1.08296	7.85488
ENST00000521147	CASC9	ENSG00000249395	cancer susceptibility 9	lncRNA	FAIL	NO	NO	-1.06062	19.0445
ENST00000675884	CASC9	ENSG00000249395	cancer susceptibility 9	lncRNA	FAIL	NO	NO	-1.05816	19.0445
ENST00000504531	CASC9	ENSG00000249395	cancer susceptibility 9	lncRNA	FAIL	NO	NO	-1.05246	19.0445
ENST00000523313	CASC9	ENSG00000249395	cancer susceptibility 9	lncRNA	FAIL	NO	NO	-1.05456	24.6356
ENST00000676127	CASC9	ENSG00000249395	cancer susceptibility 9	lncRNA	FAIL	NO	NO	-1.05456	24.6356
ENST00000669950	CASC9	ENSG00000249395	cancer susceptibility 9	lncRNA	FAIL	NO	NO	-1.04694	31.0437
ENST00000675897	CASC9	ENSG00000249395	cancer susceptibility 9	lncRNA	FAIL	NO	NO	-1.04694	31.0437
ENST00000654852	CASC9	ENSG00000249395	cancer susceptibility 9	lncRNA	FAIL	NO	NO	-1.03917	31.0437
ENST00000566432	CT62	ENSG00000225362	cancer/testis associated 62	lncRNA	FAIL	NO	NO	1.02188	63.0894
ENST00000659858	CT69	ENSG00000231971	cancer/testis associated transcript 69	lncRNA	FAIL	NO	NO	1.01078	63.0894
ENST00000660051	CT69	ENSG00000231971	cancer/testis associated transcript 69	lncRNA	FAIL	NO	NO	1.00981	63.0894
ENST00000664953	CT69	ENSG00000231971	cancer/testis associated transcript 69	lncRNA	FAIL	NO	NO	1.00995	63.0894
ENST00000653974	CT69	ENSG00000231971	cancer/testis associated transcript 69	lncRNA	FAIL	NO	NO	1.00575	63.0894
ENST00000667818	CT69	ENSG00000231971	cancer/testis associated transcript 69	lncRNA	FAIL	NO	NO	-1.0185	45.1711
ENST00000655225	CT69	ENSG00000231971	cancer/testis associated transcript 69	lncRNA	FAIL	NO	NO	-1.01458	51.3967
ENST00000657570	CT69	ENSG00000231971	cancer/testis associated transcript 69	lncRNA	FAIL	NO	NO	-1.00475	55.4896
ENST00000457720	CT70	ENSG00000230013	cancer/testis associated transcript 70	lncRNA	FAIL	NO	NO	-1.0501	24.6356
ENST00000665997	CT70	ENSG00000230013	cancer/testis associated transcript 70	lncRNA	FAIL	NO	NO	-1.04085	31.0437
ENST00000670487	CT70	ENSG00000230013	cancer/testis associated transcript 70	lncRNA	FAIL	NO	NO	-1.02623	45.1711
ENST00000439237	CT75_ENST00000424010	ENSG00000291155	cancer/testis associated transcript 75	lncRNA	FAIL	NO	NO	-1.06579	14.5111
ENST00000446532	CT75_ENST00000424010	ENSG00000291155	cancer/testis associated transcript 75	lncRNA	FAIL	NO	NO	-1.03137	38.2333
ENST00000691960	CT75_ENST00000424010	ENSG00000291155	cancer/testis associated transcript 75	lncRNA	FAIL	NO	NO	-1.0235	45.1711
ENST00000555502	CT75_ENST00000424010	ENSG00000291155	cancer/testis associated transcript 75	lncRNA	FAIL	NO	NO	-1.01674	51.3967
ENST00000429475	CT75_ENST00000424010	ENSG00000291155	cancer/testis associated transcript 75	lncRNA	FAIL	NO	NO	-1.00741	55.4896
ENST00000424010	CT75_ENST00000424010	ENSG00000291155	cancer/testis associated transcript 75	lncRNA	FAIL	NO	NO	-1.00847	55.4896
ENST00000619081	ENST00000619081	ENSG00000273720	capicua homolog (Drosophila) (CIC) pseudogene	processed_pseudogene	FAIL	NO	NO	1.00278	63.0894
ENST00000526623	CAPN1-AS1	ENSG00000254614	CAPN1 antisense RNA 1	lncRNA	FAIL	NO	YES	1.14946	0.592683
ENST00000567819	CAPN10-DT	ENSG00000260942	CAPN10 divergent transcript	lncRNA	FAIL	NO	NO	-1.03123	38.2333
ENST00000534648	CAPS2-AS1	ENSG00000254451	CAPS2 antisense RNA 1	lncRNA	FAIL	NO	NO	-1.05871	24.6356
ENST00000503269	CAPSL-DT	ENSG00000249748	CAPSL divergent transcript	lncRNA	FAIL	NO	NO	1.0139	63.0894
ENST00000448692	CA5BP1	ENSG00000290746	carbonic anhydrase 5B pseudogene 1	lncRNA	FAIL	NO	NO	1.02411	63.0894
ENST00000380331	CA5BP1	ENSG00000290746	carbonic anhydrase 5B pseudogene 1	lncRNA	FAIL	NO	NO	-1.08297	24.6356
ENST00000380334	CA5BP1	ENSG00000290746	carbonic anhydrase 5B pseudogene 1	lncRNA	FAIL	NO	NO	-1.0427	38.2333
ENST00000380333	CA5BP1	ENSG00000290746	carbonic anhydrase 5B pseudogene 1	lncRNA	FAIL	NO	NO	-1.01551	51.3967
ENST00000380336	CA5BP1	ENSG00000290746	carbonic anhydrase 5B pseudogene 1	lncRNA	FAIL	NO	NO	-1.00496	55.4896
ENST00000550637	ENSG00000257639	ENSG00000257639	carbonic anhydrase VA, mitochondrial (CA5A) pseudogene	unprocessed_pseudogene	FAIL	NO	NO	1.08415	58.3437
ENST00000453762	ENST00000453762	ENSG00000215838	carbonic anhydrase XIV (CA14) pseudogene	transcribed_processed_pseudogene	FAIL	NO	NO	-1.0162	51.3967
ENST00000574030	CES1P1	ENSG00000291109	carboxylesterase 1 pseudogene 1	lncRNA	FAIL	NO	NO	1.02319	63.0894
ENST00000571348	CES1P1	ENSG00000291109	carboxylesterase 1 pseudogene 1	lncRNA	FAIL	NO	NO	-1.01285	55.4896
ENST00000400418	CES5AP1	ENSG00000215478	carboxylesterase 5A pseudogene 1	transcribed_unprocessed_pseudogene	FAIL	NO	NO	-1.02523	45.1711
ENST00000602172	CARD8-AS1	ENSG00000268001	CARD8 antisense RNA 1	lncRNA	FAIL	NO	NO	1.08363	14.5111
ENST00000602964	CARMN	ENSG00000249669	cardiac mesoderm enhancer-associated non-coding RNA	lncRNA	FAIL	NO	NO	1.04315	51.3967
ENST00000518014	CARMN	ENSG00000249669	cardiac mesoderm enhancer-associated non-coding RNA	lncRNA	FAIL	NO	NO	1.05642	51.3967
ENST00000700996	CARMN	ENSG00000249669	cardiac mesoderm enhancer-associated non-coding RNA	lncRNA	FAIL	NO	NO	1.04746	55.4896
ENST00000692133	CARMN	ENSG00000249669	cardiac mesoderm enhancer-associated non-coding RNA	lncRNA	FAIL	NO	NO	1.03475	56.301
ENST00000519898	CARMN	ENSG00000249669	cardiac mesoderm enhancer-associated non-coding RNA	lncRNA	FAIL	NO	NO	1.03473	56.301
ENST00000686110	CARMN	ENSG00000249669	cardiac mesoderm enhancer-associated non-coding RNA	lncRNA	FAIL	NO	NO	1.03468	57.2712
ENST00000505254	CARMN	ENSG00000249669	cardiac mesoderm enhancer-associated non-coding RNA	lncRNA	FAIL	NO	NO	1.03265	57.2712
ENST00000602315	CARMN	ENSG00000249669	cardiac mesoderm enhancer-associated non-coding RNA	lncRNA	FAIL	NO	NO	1.03025	57.2712
ENST00000691230	CARMN	ENSG00000249669	cardiac mesoderm enhancer-associated non-coding RNA	lncRNA	FAIL	NO	NO	1.0332	57.2712
ENST00000512096	CARMN	ENSG00000249669	cardiac mesoderm enhancer-associated non-coding RNA	lncRNA	FAIL	NO	NO	1.03279	58.3437
ENST00000505340	CARMN	ENSG00000249669	cardiac mesoderm enhancer-associated non-coding RNA	lncRNA	FAIL	NO	NO	1.02619	59.4918
ENST00000686037	CARMN	ENSG00000249669	cardiac mesoderm enhancer-associated non-coding RNA	lncRNA	FAIL	NO	NO	1.0251	59.4918
ENST00000524265	CARMN	ENSG00000249669	cardiac mesoderm enhancer-associated non-coding RNA	lncRNA	FAIL	NO	NO	1.02667	59.4918
ENST00000660343	CARMN	ENSG00000249669	cardiac mesoderm enhancer-associated non-coding RNA	lncRNA	FAIL	NO	NO	1.0244	59.4918
ENST00000655575	CARMN	ENSG00000249669	cardiac mesoderm enhancer-associated non-coding RNA	lncRNA	FAIL	NO	NO	1.02551	60.561
ENST00000663766	CARMN	ENSG00000249669	cardiac mesoderm enhancer-associated non-coding RNA	lncRNA	FAIL	NO	NO	1.02394	60.561
ENST00000653555	CARMN	ENSG00000249669	cardiac mesoderm enhancer-associated non-coding RNA	lncRNA	FAIL	NO	NO	1.02127	60.561
ENST00000659590	CARMN	ENSG00000249669	cardiac mesoderm enhancer-associated non-coding RNA	lncRNA	FAIL	NO	NO	1.02127	61.4578
ENST00000509909	CARMN	ENSG00000249669	cardiac mesoderm enhancer-associated non-coding RNA	lncRNA	FAIL	NO	NO	1.02204	61.4578
ENST00000656891	CARMN	ENSG00000249669	cardiac mesoderm enhancer-associated non-coding RNA	lncRNA	FAIL	NO	NO	1.02088	62.1379
ENST00000688977	CARMN	ENSG00000249669	cardiac mesoderm enhancer-associated non-coding RNA	lncRNA	FAIL	NO	NO	1.02229	62.6688
ENST00000661249	CARMN	ENSG00000249669	cardiac mesoderm enhancer-associated non-coding RNA	lncRNA	FAIL	NO	NO	1.0183	63.0894
ENST00000614896	CARMN	ENSG00000249669	cardiac mesoderm enhancer-associated non-coding RNA	lncRNA	FAIL	NO	NO	1.01881	63.0894
ENST00000523269	CARMN	ENSG00000249669	cardiac mesoderm enhancer-associated non-coding RNA	lncRNA	FAIL	NO	NO	1.00521	63.0894
ENST00000412495	CRMA	ENSG00000174403	cardiomyocyte maturation associated lncRNA	lncRNA	FAIL	NO	NO	-1.02843	31.0437
ENST00000436101	CRMA	ENSG00000174403	cardiomyocyte maturation associated lncRNA	lncRNA	FAIL	NO	NO	-1.02545	38.2333
ENST00000475015	CRMA	ENSG00000174403	cardiomyocyte maturation associated lncRNA	lncRNA	FAIL	NO	NO	-1.02756	38.2333
ENST00000686642	CRMA	ENSG00000174403	cardiomyocyte maturation associated lncRNA	lncRNA	FAIL	NO	NO	-1.01426	51.3967
ENST00000670040	CRMA	ENSG00000174403	cardiomyocyte maturation associated lncRNA	lncRNA	FAIL	NO	NO	-1.00663	55.4896
ENST00000621644	CRMA	ENSG00000174403	cardiomyocyte maturation associated lncRNA	lncRNA	FAIL	NO	NO	-1.00704	55.4896
ENST00000455609	CARNMT1-AS1	ENSG00000203321	CARNMT1 antisense RNA 1	lncRNA	FAIL	NO	NO	-1.01921	45.1711
ENST00000499962	CARS1-AS1	ENSG00000247473	CARS1 antisense RNA 1	lncRNA	FAIL	NO	NO	-1.01353	51.3967
ENST00000503813	CSN1S2AP	ENSG00000234124	casein alpha s2 like A, pseudogene	transcribed_unitary_pseudogene	FAIL	NO	NO	-1.00531	55.4896
ENST00000569828	CSNK1A1P1	ENSG00000223518	casein kinase 1 alpha 1 pseudogene 1	transcribed_processed_pseudogene	FAIL	NO	NO	1.00444	63.0894
ENST00000430593	CSNK1A1P1	ENSG00000223518	casein kinase 1 alpha 1 pseudogene 1	transcribed_processed_pseudogene	FAIL	NO	NO	-1.03856	24.6356
ENST00000563423	CSNK1A1P1	ENSG00000223518	casein kinase 1 alpha 1 pseudogene 1	transcribed_processed_pseudogene	FAIL	NO	NO	-1.06354	24.6356
ENST00000442675	CSNK1G2P1	ENSG00000234534	casein kinase 1 gamma 2 pseudogene 1	processed_pseudogene	FAIL	NO	NO	1.0061	63.0894
ENST00000526830	CASP1P2	ENSG00000254750	caspase 1 pseudogene 2	unprocessed_pseudogene	FAIL	NO	NO	1.05955	56.301
ENST00000575497	CASP16P	ENSG00000228146	caspase 16, pseudogene	transcribed_unitary_pseudogene	FAIL	NO	NO	-1.08335	14.5111
ENST00000635032	CASP16P	ENSG00000228146	caspase 16, pseudogene	transcribed_unitary_pseudogene	FAIL	NO	NO	-1.04633	24.6356
ENST00000576807	CASP16P	ENSG00000228146	caspase 16, pseudogene	transcribed_unitary_pseudogene	FAIL	NO	NO	-1.01111	55.4896
ENST00000532510	CASP4LP	ENSG00000291173	caspase 4 like, pseudogene	lncRNA	FAIL	NO	NO	1.02725	62.1379
ENST00000527637	CASP4LP	ENSG00000291173	caspase 4 like, pseudogene	lncRNA	FAIL	NO	NO	-1.05429	24.6356
ENST00000528437	CASP4LP	ENSG00000291173	caspase 4 like, pseudogene	lncRNA	FAIL	NO	NO	-1.04883	31.0437
ENST00000685254	CASP4LP	ENSG00000291173	caspase 4 like, pseudogene	lncRNA	FAIL	NO	NO	-1.04594	31.0437
ENST00000702942	CASP4LP	ENSG00000291173	caspase 4 like, pseudogene	lncRNA	FAIL	NO	NO	-1.03548	38.2333
ENST00000527617	CASP4LP	ENSG00000291173	caspase 4 like, pseudogene	lncRNA	FAIL	NO	NO	-1.02567	45.1711
ENST00000531091	CASP4LP	ENSG00000291173	caspase 4 like, pseudogene	lncRNA	FAIL	NO	NO	-1.02634	45.1711
ENST00000527425	CASP4LP	ENSG00000291173	caspase 4 like, pseudogene	lncRNA	FAIL	NO	NO	-1.04699	45.1711
ENST00000530264	CASP4LP	ENSG00000291173	caspase 4 like, pseudogene	lncRNA	FAIL	NO	NO	-1.03443	51.3967
ENST00000534659	CASP4LP	ENSG00000291173	caspase 4 like, pseudogene	lncRNA	FAIL	NO	NO	-1.01434	55.4896
ENST00000437485	CASTOR3P	ENSG00000291122	CASTOR family member 3, pseudogene	lncRNA	FAIL	NO	NO	-1.12516	10.7746
ENST00000649671	CASTOR3P	ENSG00000291122	CASTOR family member 3, pseudogene	lncRNA	FAIL	NO	NO	-1.09785	10.7746
ENST00000543273	CASTOR3P	ENSG00000291122	CASTOR family member 3, pseudogene	lncRNA	FAIL	NO	NO	-1.07496	14.5111
ENST00000440058	CASTOR3P	ENSG00000291122	CASTOR family member 3, pseudogene	lncRNA	FAIL	NO	NO	-1.095	14.5111
ENST00000414739	CASTOR3P	ENSG00000291122	CASTOR family member 3, pseudogene	lncRNA	FAIL	NO	NO	-1.08	14.5111
ENST00000454084	CASTOR3P	ENSG00000291122	CASTOR family member 3, pseudogene	lncRNA	FAIL	NO	NO	-1.07708	24.6356
ENST00000328453	CASTOR3P	ENSG00000291122	CASTOR family member 3, pseudogene	lncRNA	FAIL	NO	NO	-1.04939	24.6356
ENST00000414997	CASTOR3P	ENSG00000291122	CASTOR family member 3, pseudogene	lncRNA	FAIL	NO	NO	-1.05122	24.6356
ENST00000702747	CASTOR3P	ENSG00000291122	CASTOR family member 3, pseudogene	lncRNA	FAIL	NO	NO	-1.05345	31.0437
ENST00000701477	CASTOR3P	ENSG00000291122	CASTOR family member 3, pseudogene	lncRNA	FAIL	NO	NO	-1.04553	38.2333
ENST00000700967	CASTOR3P	ENSG00000291122	CASTOR family member 3, pseudogene	lncRNA	FAIL	NO	NO	-1.02842	45.1711
ENST00000445230	CASTOR3P	ENSG00000291122	CASTOR family member 3, pseudogene	lncRNA	FAIL	NO	NO	-1.0079	55.4896
ENST00000435519	CASTOR3P	ENSG00000291122	CASTOR family member 3, pseudogene	lncRNA	FAIL	NO	NO	-1.00149	55.4896
ENST00000428828	CECR3	ENSG00000241832	cat eye syndrome chromosome region, candidate 3	lncRNA	FAIL	NO	NO	-1.01638	51.3967
ENST00000453421	CECR9	ENSG00000231004	cat eye syndrome chromosome region, candidate 9	TEC	FAIL	NO	NO	1.00674	63.0894
ENST00000354530	CTSL3P_ENST00000354530	ENSG00000290757	cathepsin L family member 3, pseudogene	lncRNA	FAIL	NO	NO	1.02167	63.0894
ENST00000457530	CTSLP1	ENSG00000236417	cathepsin L pseudogene 1	unprocessed_pseudogene	FAIL	NO	NO	1.02089	63.0894
ENST00000626319	CTSLP2_ENST00000626319	ENSG00000290874	cathepsin L pseudogene 2	lncRNA	FAIL	NO	NO	1.00868	63.0894
ENST00000580501	CTSLP2_ENST00000580501	ENSG00000266217	cathepsin L pseudogene 2	unprocessed_pseudogene	FAIL	NO	NO	-1.10142	14.5111
ENST00000458273	CTSLP6	ENSG00000204437	cathepsin L pseudogene 6	unprocessed_pseudogene	FAIL	NO	NO	-1.00376	55.4896
ENST00000413075	CTSLP8	ENSG00000234575	cathepsin L pseudogene 8	unprocessed_pseudogene	FAIL	NO	NO	-1.00611	55.4896
ENST00000446479	CATSPER2P1	ENSG00000291053	cation channel sperm associated 2 pseudogene 1	lncRNA	FAIL	NO	NO	1.06348	57.2712
ENST00000700962	CATSPER2P1	ENSG00000291053	cation channel sperm associated 2 pseudogene 1	lncRNA	FAIL	NO	NO	1.06348	57.2712
ENST00000416302	CATSPER2P1	ENSG00000291053	cation channel sperm associated 2 pseudogene 1	lncRNA	FAIL	NO	NO	1.06044	58.3437
ENST00000692045	CATSPER2P1	ENSG00000291053	cation channel sperm associated 2 pseudogene 1	lncRNA	FAIL	NO	NO	1.04677	60.561
ENST00000429276	CATSPER2P1	ENSG00000291053	cation channel sperm associated 2 pseudogene 1	lncRNA	FAIL	NO	NO	1.01865	63.0894
ENST00000701386	CATSPER2P1	ENSG00000291053	cation channel sperm associated 2 pseudogene 1	lncRNA	FAIL	NO	NO	1.0154	63.0894
ENST00000687891	CATSPER2P1	ENSG00000291053	cation channel sperm associated 2 pseudogene 1	lncRNA	FAIL	NO	NO	1.00314	63.0894
ENST00000381680	CATSPER2P1	ENSG00000291053	cation channel sperm associated 2 pseudogene 1	lncRNA	FAIL	NO	NO	1.00285	63.0894
ENST00000701203	CATSPER2P1	ENSG00000291053	cation channel sperm associated 2 pseudogene 1	lncRNA	FAIL	NO	NO	1.00262	63.0894
ENST00000687921	CATSPER2P1	ENSG00000291053	cation channel sperm associated 2 pseudogene 1	lncRNA	FAIL	NO	NO	-1.0233	51.3967
ENST00000691160	CATSPER2P1	ENSG00000291053	cation channel sperm associated 2 pseudogene 1	lncRNA	FAIL	NO	NO	-1.0233	51.3967
ENST00000689243	CATSPER2P1	ENSG00000291053	cation channel sperm associated 2 pseudogene 1	lncRNA	FAIL	NO	NO	-1.00471	55.4896
ENST00000441749	CATIP-AS1	ENSG00000225062	CATIP antisense RNA 1	lncRNA	FAIL	NO	NO	-1.0134	51.3967
ENST00000411433	CATIP-AS2	ENSG00000237281	CATIP antisense RNA 2	lncRNA	FAIL	NO	NO	1.00931	63.0894
ENST00000594798	CAVIN2-AS1	ENSG00000233766	CAVIN2 and TMEFF2 antisense RNA 1	lncRNA	FAIL	NO	NO	1.1528	5.57214
ENST00000598327	CAVIN2-AS1	ENSG00000233766	CAVIN2 and TMEFF2 antisense RNA 1	lncRNA	FAIL	NO	NO	1.1528	5.57214
[truncated: 31,985 more rows]

## Sheet: S3_NMLMR_DE
STEPS TAKEN TO PASS FILTER
1) Meaningful FoldChange (≥1.2 or ≤-1.2)?
2) Significant FDR (<5%)?
ENSTS THAT PASSED FILTER: 93
					93	434	128
ENST	Gene Symbol	ENSG	description	gene_biotype	Pass Filter?	Meaningful FoldChange?	FDR <5%?	Fold Change	FDR (%)
ENST00000606974	MRPS31P5	ENSG00000291010	mitochondrial ribosomal protein S31 pseudogene 5	lncRNA	PASS	YES	YES	-1.22685	2.11086
ENST00000580995	ENSG00000290461	ENSG00000290461	novel transcript	lncRNA	PASS	YES	YES	-1.44243	4.53949
ENST00000618199	ENSG00000278668	ENSG00000278668	novel transcript	lncRNA	PASS	YES	YES	-1.34356	4.53949
ENST00000617014	TSC22D1-AS1	ENSG00000278156	TSC22D1 antisense RNA 1	lncRNA	PASS	YES	YES	-1.34677	4.53949
ENST00000622621	ENSG00000277954	ENSG00000277954	novel transcript, antisense to WWOX	lncRNA	PASS	YES	YES	-1.30391	0
ENST00000607930	WDR5-DT	ENSG00000273249	WDR5 divergent transcript	lncRNA	PASS	YES	YES	-1.26234	4.53949
ENST00000641333	ENSG00000260971	ENSG00000260971	novel transcript	lncRNA	PASS	YES	YES	-1.38412	0
ENST00000641348	ENSG00000260971	ENSG00000260971	novel transcript	lncRNA	PASS	YES	YES	-1.38412	0
ENST00000641876	ENSG00000260971	ENSG00000260971	novel transcript	lncRNA	PASS	YES	YES	-1.30922	3.18621
ENST00000641611	ENSG00000260971	ENSG00000260971	novel transcript	lncRNA	PASS	YES	YES	-1.28025	3.18621
ENST00000641349	ENSG00000260971	ENSG00000260971	novel transcript	lncRNA	PASS	YES	YES	-1.33872	3.18621
ENST00000570230	FAM157C	ENSG00000260528	family with sequence similarity 157 member C	lncRNA	PASS	YES	YES	-1.37016	0
ENST00000555736	ENSG00000258760	ENSG00000258760	novel transcript	lncRNA	PASS	YES	YES	-1.44386	3.18621
ENST00000656095	LINC02308	ENSG00000258675	long intergenic non-protein coding RNA 2308	lncRNA	PASS	YES	YES	-1.21895	4.53949
ENST00000532068	ENSG00000255426	ENSG00000255426	novel transcript	lncRNA	PASS	YES	YES	-1.26068	0
ENST00000529088	LINC02553	ENSG00000255039	long intergenic non-protein coding RNA 2553	lncRNA	PASS	YES	YES	-1.22207	4.53949
ENST00000528226	ENSG00000254409	ENSG00000254409	novel transcript, sense overlapping C11orf96	lncRNA	PASS	YES	YES	-1.20579	4.53949
ENST00000666796	MIR2052HG	ENSG00000254349	MIR2052 host gene	lncRNA	PASS	YES	YES	-1.20983	4.53949
ENST00000670139	LINC01151	ENSG00000253819	long intergenic non-protein coding RNA 1151	lncRNA	PASS	YES	YES	-1.232	4.53949
ENST00000522805	ENSG00000253142	ENSG00000253142	novel transcript	lncRNA	PASS	YES	YES	-1.27553	3.18621
ENST00000522498	ENSG00000253115	ENSG00000253115	novel transcript	lncRNA	PASS	YES	YES	-1.22227	4.53949
ENST00000516421	ENSG00000252230	ENSG00000252230	snoRNA	snoRNA	PASS	YES	YES	-1.27086	3.18621
ENST00000503073	MAD2L1-DT	ENSG00000250938	MAD2L1 divergent transcript	lncRNA	PASS	YES	YES	-1.3393	0
ENST00000693125	MAD2L1-DT	ENSG00000250938	MAD2L1 divergent transcript	lncRNA	PASS	YES	YES	-1.26313	0
ENST00000691548	MAD2L1-DT	ENSG00000250938	MAD2L1 divergent transcript	lncRNA	PASS	YES	YES	-1.23525	0
ENST00000701263	MAD2L1-DT	ENSG00000250938	MAD2L1 divergent transcript	lncRNA	PASS	YES	YES	-1.22383	2.11086
ENST00000504106	MAD2L1-DT	ENSG00000250938	MAD2L1 divergent transcript	lncRNA	PASS	YES	YES	-1.20722	3.18621
ENST00000686551	MAD2L1-DT	ENSG00000250938	MAD2L1 divergent transcript	lncRNA	PASS	YES	YES	-1.21386	3.18621
ENST00000693300	MAD2L1-DT	ENSG00000250938	MAD2L1 divergent transcript	lncRNA	PASS	YES	YES	-1.23268	4.53949
ENST00000701838	MAD2L1-DT	ENSG00000250938	MAD2L1 divergent transcript	lncRNA	PASS	YES	YES	-1.23268	4.53949
ENST00000511064	MAD2L1-DT	ENSG00000250938	MAD2L1 divergent transcript	lncRNA	PASS	YES	YES	-1.2076	4.53949
ENST00000668046	ENSG00000250041	ENSG00000250041	novel transcript	lncRNA	PASS	YES	YES	-1.22978	4.53949
ENST00000512563	ENSG00000249547	ENSG00000249547	novel transcript	lncRNA	PASS	YES	YES	-1.21643	2.11086
ENST00000661368	LINC01091	ENSG00000249464	long intergenic non-protein coding RNA 1091	lncRNA	PASS	YES	YES	-1.3373	4.53949
ENST00000514823	LINC01091	ENSG00000249464	long intergenic non-protein coding RNA 1091	lncRNA	PASS	YES	YES	-1.29988	4.53949
ENST00000666328	LINC01091	ENSG00000249464	long intergenic non-protein coding RNA 1091	lncRNA	PASS	YES	YES	-1.30532	4.53949
ENST00000662928	LINC01091	ENSG00000249464	long intergenic non-protein coding RNA 1091	lncRNA	PASS	YES	YES	-1.29711	4.53949
ENST00000648278	PPP1R3B-DT	ENSG00000248538	PPP1R3B divergent transcript	lncRNA	PASS	YES	YES	-1.23418	0
ENST00000650612	PPP1R3B-DT	ENSG00000248538	PPP1R3B divergent transcript	lncRNA	PASS	YES	YES	-1.21757	0
ENST00000649948	PPP1R3B-DT	ENSG00000248538	PPP1R3B divergent transcript	lncRNA	PASS	YES	YES	-1.21299	0
ENST00000648239	PPP1R3B-DT	ENSG00000248538	PPP1R3B divergent transcript	lncRNA	PASS	YES	YES	-1.24898	0
ENST00000648474	PPP1R3B-DT	ENSG00000248538	PPP1R3B divergent transcript	lncRNA	PASS	YES	YES	-1.24898	0
ENST00000512942	PPP1R3B-DT	ENSG00000248538	PPP1R3B divergent transcript	lncRNA	PASS	YES	YES	-1.22372	0
ENST00000648116	PPP1R3B-DT	ENSG00000248538	PPP1R3B divergent transcript	lncRNA	PASS	YES	YES	-1.22372	0
ENST00000649000	PPP1R3B-DT	ENSG00000248538	PPP1R3B divergent transcript	lncRNA	PASS	YES	YES	-1.21349	2.11086
ENST00000647867	PPP1R3B-DT	ENSG00000248538	PPP1R3B divergent transcript	lncRNA	PASS	YES	YES	-1.20032	4.53949
ENST00000668537	FAM13A-AS1	ENSG00000248019	FAM13A antisense RNA 1	lncRNA	PASS	YES	YES	-1.24212	0
ENST00000511543	FAM13A-AS1	ENSG00000248019	FAM13A antisense RNA 1	lncRNA	PASS	YES	YES	-1.21426	0
ENST00000652855	FAM13A-AS1	ENSG00000248019	FAM13A antisense RNA 1	lncRNA	PASS	YES	YES	-1.21409	3.18621
ENST00000502278	ALDH1L1-AS2	ENSG00000246022	ALDH1L1 antisense RNA 2	lncRNA	PASS	YES	YES	-1.20385	4.53949
ENST00000463397	RN7SL674P	ENSG00000239899	RNA, 7SL, cytoplasmic 674, pseudogene	misc_RNA	PASS	YES	YES	-1.47857	0
ENST00000422124	ENSG00000238142	ENSG00000238142	novel transcript	lncRNA	PASS	YES	YES	-1.30049	4.53949
ENST00000690818	ENSG00000238142	ENSG00000238142	novel transcript	lncRNA	PASS	YES	YES	-1.30008	4.53949
ENST00000692472	ENSG00000238142	ENSG00000238142	novel transcript	lncRNA	PASS	YES	YES	-1.30008	4.53949
ENST00000702675	ENSG00000238142	ENSG00000238142	novel transcript	lncRNA	PASS	YES	YES	-1.30008	4.53949
ENST00000420418	LANCL1-AS1	ENSG00000234281	LANCL1 antisense RNA 1	lncRNA	PASS	YES	YES	-1.72646	0
ENST00000416344	LANCL1-AS1	ENSG00000234281	LANCL1 antisense RNA 1	lncRNA	PASS	YES	YES	-1.85183	0
ENST00000433296	LANCL1-AS1	ENSG00000234281	LANCL1 antisense RNA 1	lncRNA	PASS	YES	YES	-1.32366	0
ENST00000695935	DIRC3-AS1	ENSG00000233143	DIRC3 antisense RNA 1	lncRNA	PASS	YES	YES	-1.20631	0
ENST00000440785	ENSG00000232451	ENSG00000232451	novel transcript	lncRNA	PASS	YES	YES	-1.23965	2.11086
ENST00000669447	ENSG00000232451	ENSG00000232451	novel transcript	lncRNA	PASS	YES	YES	-1.21824	3.18621
ENST00000452363	ENSG00000231628	ENSG00000231628	novel transcript	lncRNA	PASS	YES	YES	-1.26016	2.11086
ENST00000452675	LINC02541	ENSG00000230943	long intergenic non-protein coding RNA 2541	lncRNA	PASS	YES	YES	-1.33445	0
ENST00000701104	LINC02541	ENSG00000230943	long intergenic non-protein coding RNA 2541	lncRNA	PASS	YES	YES	-1.34406	0
ENST00000427157	LINC02541	ENSG00000230943	long intergenic non-protein coding RNA 2541	lncRNA	PASS	YES	YES	-1.32409	0
ENST00000654213	LINC02541	ENSG00000230943	long intergenic non-protein coding RNA 2541	lncRNA	PASS	YES	YES	-1.27607	0
ENST00000657627	LINC02541	ENSG00000230943	long intergenic non-protein coding RNA 2541	lncRNA	PASS	YES	YES	-1.26499	0
ENST00000491826	RPL21P44	ENSG00000229585	ribosomal protein L21 pseudogene 44	processed_pseudogene	PASS	YES	YES	-1.38665	0
ENST00000641154	LINC02572	ENSG00000229536	long intergenic non-protein coding RNA 2572	lncRNA	PASS	YES	YES	-1.30546	2.11086
ENST00000437753	ST3GAL3-AS1	ENSG00000229444	ST3GAL3 antisense RNA 1	lncRNA	PASS	YES	YES	1.30671	4.53949
ENST00000659096	ENSG00000229321	ENSG00000229321	novel transcript	lncRNA	PASS	YES	YES	-1.30045	3.18621
ENST00000661657	ENSG00000229321	ENSG00000229321	novel transcript	lncRNA	PASS	YES	YES	-1.30045	3.18621
ENST00000438070	ENSG00000229321	ENSG00000229321	novel transcript	lncRNA	PASS	YES	YES	-1.23812	4.53949
ENST00000658291	ENSG00000229321	ENSG00000229321	novel transcript	lncRNA	PASS	YES	YES	-1.29648	4.53949
ENST00000688420	LINC01128	ENSG00000228794	long intergenic non-protein coding RNA 1128	lncRNA	PASS	YES	YES	-1.22451	2.11086
ENST00000670780	LINC01128	ENSG00000228794	long intergenic non-protein coding RNA 1128	lncRNA	PASS	YES	YES	-1.21083	2.11086
ENST00000425657	LINC01128	ENSG00000228794	long intergenic non-protein coding RNA 1128	lncRNA	PASS	YES	YES	-1.28574	3.18621
ENST00000659984	PPP1CB-DT	ENSG00000226833	PPP1CB divergent transcript	lncRNA	PASS	YES	YES	-1.28945	3.18621
ENST00000416076	ENSG00000225761	ENSG00000225761	novel transcript	lncRNA	PASS	YES	YES	-1.30927	2.11086
ENST00000437047	ENSG00000224884	ENSG00000224884	novel transcript	lncRNA	PASS	YES	YES	-1.25398	4.53949
ENST00000413977	SH3BP5-AS1	ENSG00000224660	SH3BP5 antisense RNA 1	lncRNA	PASS	YES	YES	-1.20452	4.53949
ENST00000668440	SH3BP5-AS1	ENSG00000224660	SH3BP5 antisense RNA 1	lncRNA	PASS	YES	YES	-1.2013	4.53949
ENST00000443205	LINC01886	ENSG00000224568	long intergenic non-protein coding RNA 1886	lncRNA	PASS	YES	YES	-1.21025	4.53949
ENST00000671491	SNHG14	ENSG00000224078	small nucleolar RNA host gene 14	lncRNA	PASS	YES	YES	-1.20514	4.53949
ENST00000699479	ENSG00000213963	ENSG00000213963	novel transcript	lncRNA	PASS	YES	YES	-1.28949	3.18621
ENST00000443132	ENSG00000213963	ENSG00000213963	novel transcript	lncRNA	PASS	YES	YES	-1.28864	3.18621
ENST00000585677	LINC02210	ENSG00000204650	long intergenic non-protein coding RNA 2210	transcribed_unitary_pseudogene	PASS	YES	YES	-1.29558	4.53949
ENST00000585118	LINC02210	ENSG00000204650	long intergenic non-protein coding RNA 2210	transcribed_unitary_pseudogene	PASS	YES	YES	-1.27934	4.53949
ENST00000375987	LINC01854	ENSG00000204460	long intergenic non-protein coding RNA 1854	lncRNA	PASS	YES	YES	-1.48995	0
ENST00000362462	Y_RNA_ENST00000362462	ENSG00000199332	Y RNA	misc_RNA	PASS	YES	YES	-1.38915	4.53949
ENST00000431648	ANKRD20A5P_ENST00000431648	ENSG00000186481	ankyrin repeat domain 20 family member A5, pseudogene	transcribed_unprocessed_pseudogene	PASS	YES	YES	-1.45135	0
ENST00000641844	ENSG00000177359	ENSG00000177359	ovostatin 2	transcribed_unprocessed_pseudogene	PASS	YES	YES	-1.25911	2.11086
ENST00000425473	ENSG00000149656	ENSG00000149656	septin 14 (SEPTIN14) pseudogene	transcribed_unprocessed_pseudogene	PASS	YES	YES	-1.42979	3.18621
ENST00000687903	PRSS30P	ENSG00000291300	serine protease 30, pseudogene	lncRNA	FAIL	NO	NO	-1.17332	13.9891
ENST00000700941	PRSS30P	ENSG00000291300	serine protease 30, pseudogene	lncRNA	FAIL	NO	NO	-1.14155	17.8525
ENST00000506153	PRSS30P	ENSG00000291300	serine protease 30, pseudogene	lncRNA	FAIL	NO	NO	-1.13111	17.8525
ENST00000489864	PRSS30P	ENSG00000291300	serine protease 30, pseudogene	lncRNA	FAIL	NO	NO	-1.11007	40.5536
ENST00000701999	PRSS30P	ENSG00000291300	serine protease 30, pseudogene	lncRNA	FAIL	NO	NO	-1.08839	46.2655
ENST00000659874	PRSS30P	ENSG00000291300	serine protease 30, pseudogene	lncRNA	FAIL	NO	NO	-1.07098	46.2655
ENST00000476276	PRSS30P	ENSG00000291300	serine protease 30, pseudogene	lncRNA	FAIL	NO	NO	-1.06207	52.3664
ENST00000390681	PRSS30P	ENSG00000291300	serine protease 30, pseudogene	lncRNA	FAIL	NO	NO	-1.037	63.2853
ENST00000475030	PRSS30P	ENSG00000291300	serine protease 30, pseudogene	lncRNA	FAIL	NO	NO	-1.04046	67.7629
ENST00000417194	ENSG00000291299	ENSG00000291299	novel transcript	lncRNA	FAIL	NO	NO	1.01635	79.8485
ENST00000598616	ENSG00000291298	ENSG00000291298	novel transcript, antisense to PPP5C	lncRNA	FAIL	NO	NO	1.13422	40.5536
ENST00000568307	ENST00000568307	ENSG00000291296	novel transcript	lncRNA	FAIL	NO	NO	-1.03005	77.8633
ENST00000551194	ENSG00000291295	ENSG00000291295	novel transcript	lncRNA	FAIL	NO	NO	1.00564	81.3928
ENST00000650314	ENSG00000291288	ENSG00000291288	novel transcript	lncRNA	FAIL	NO	NO	1.00506	81.3928
ENST00000539001	ENSG00000291286	ENSG00000291286	novel transcript	lncRNA	FAIL	NO	NO	1.08563	52.3664
ENST00000412590	ENST00000412590	ENSG00000291285	novel transcript	lncRNA	FAIL	NO	NO	1.03269	71.8482
ENST00000492533	ENSG00000291284	ENSG00000291284	novel transcript	lncRNA	FAIL	NO	NO	1.03851	71.8482
ENST00000497195	ENSG00000291284	ENSG00000291284	novel transcript	lncRNA	FAIL	NO	NO	-1.09438	63.2853
ENST00000499314	ENSG00000291283	ENSG00000291283	novel transcript	lncRNA	FAIL	NO	NO	1.08028	52.3664
ENST00000446690	COL6A4P1_ENST00000446690	ENSG00000291281	collagen type VI alpha 4 pseudogene 1	lncRNA	FAIL	NO	NO	1.04653	63.2853
ENST00000344693	ANKRD20A11P_ENST00000429521	ENSG00000291280	ankyrin repeat domain 20 family member A11, pseudogene	lncRNA	FAIL	NO	NO	1.1087	40.5536
ENST00000429521	ANKRD20A11P_ENST00000429521	ENSG00000291280	ankyrin repeat domain 20 family member A11, pseudogene	lncRNA	FAIL	NO	NO	1.06223	58.0186
ENST00000432875	ANKRD20A11P_ENST00000429521	ENSG00000291280	ankyrin repeat domain 20 family member A11, pseudogene	lncRNA	FAIL	NO	NO	-1.06179	67.7629
ENST00000472376	ENSG00000291279	ENSG00000291279	novel transcript	lncRNA	FAIL	NO	NO	-1.06544	63.2853
ENST00000470911	ENSG00000291279	ENSG00000291279	novel transcript	lncRNA	FAIL	NO	NO	-1.07124	71.8482
ENST00000428123	ENST00000428123	ENSG00000291278	novel transcript	lncRNA	FAIL	NO	NO	-1.0877	63.2853
ENST00000569697	ENST00000569697	ENSG00000291274	novel transcript	lncRNA	FAIL	NO	NO	-1.01289	83.4261
ENST00000538100	ENSG00000291273	ENSG00000291273	novel transcript	lncRNA	FAIL	NO	NO	-1.02646	79.8485
ENST00000424133	ENSG00000291272	ENSG00000291272	novel transcript	lncRNA	FAIL	NO	NO	1.05089	67.7629
ENST00000691460	SMG1P5_ENST00000691460	ENSG00000291266	SMG1 pseudogene 5	lncRNA	FAIL	NO	NO	1.03684	71.8482
ENST00000411546	SMG1P5_ENST00000691460	ENSG00000291266	SMG1 pseudogene 5	lncRNA	FAIL	NO	NO	1.03637	71.8482
ENST00000573141	SMG1P7_ENST00000573141	ENSG00000291263	SMG1 pseudogene 7	lncRNA	FAIL	NO	NO	1.0168	79.8485
ENST00000581050	SMG1P7_ENST00000573141	ENSG00000291263	SMG1 pseudogene 7	lncRNA	FAIL	NO	NO	1.00235	83.4261
ENST00000647991	ENSG00000291261	ENSG00000291261	novel transcript	lncRNA	FAIL	NO	NO	1.11402	58.0186
ENST00000701814	ENST00000701814	ENSG00000291259	novel transcript	lncRNA	FAIL	NO	NO	-1.01679	83.7867
ENST00000564604	ENSG00000291258	ENSG00000291258	novel transcript	lncRNA	FAIL	NO	NO	1.02095	77.8633
ENST00000563144	ENSG00000291258	ENSG00000291258	novel transcript	lncRNA	FAIL	NO	NO	1.00522	82.5758
ENST00000566178	ENSG00000291258	ENSG00000291258	novel transcript	lncRNA	FAIL	NO	NO	-1.04372	71.8482
ENST00000700878	ENSG00000291258	ENSG00000291258	novel transcript	lncRNA	FAIL	NO	NO	-1.00166	84.027
ENST00000545343	ENSG00000291254	ENSG00000291254	novel transcript	lncRNA	FAIL	NO	NO	-1.11375	52.3664
ENST00000391394	ENST00000391394	ENSG00000291250	novel transcript	lncRNA	FAIL	NO	NO	1.05166	63.2853
ENST00000692037	ENST00000692037	ENSG00000291250	novel transcript	lncRNA	FAIL	NO	NO	1.04551	67.7629
ENST00000542490	ENST00000542490	ENSG00000291250	novel transcript	lncRNA	FAIL	NO	NO	1.01703	75.3448
ENST00000702253	ENST00000702253	ENSG00000291250	novel transcript	lncRNA	FAIL	NO	NO	1.01833	75.3448
ENST00000688821	ENST00000688821	ENSG00000291250	novel transcript	lncRNA	FAIL	NO	NO	1.01199	79.8485
ENST00000542925	ENST00000542925	ENSG00000291250	novel transcript	lncRNA	FAIL	NO	NO	1.01152	79.8485
ENST00000688317	ENST00000688317	ENSG00000291250	novel transcript	lncRNA	FAIL	NO	NO	1.00668	81.3928
ENST00000526984	ENSG00000291249	ENSG00000291249	novel transcript	lncRNA	FAIL	NO	NO	-1.0211	77.8633
ENST00000706231	ENST00000706231	ENSG00000291246	novel transcript	lncRNA	FAIL	NO	NO	1.02626	71.8482
ENST00000493714	ENSG00000291243	ENSG00000291243	novel transcript	lncRNA	FAIL	NO	NO	-1.08523	58.0186
ENST00000473271	ENSG00000291241	ENSG00000291241	novel transcript	lncRNA	FAIL	NO	NO	1.11617	46.2655
ENST00000372665	ENSG00000291238	ENSG00000291238	epididymal peptidase inhibitor (EPPIN) pseudogene	unprocessed_pseudogene	FAIL	NO	NO	1.00486	82.5758
ENST00000439871	ENSG00000291236	ENSG00000291236	novel transcript	lncRNA	FAIL	NO	NO	1.01763	77.8633
ENST00000702963	ENSG00000291236	ENSG00000291236	novel transcript	lncRNA	FAIL	NO	NO	-1.08862	58.0186
ENST00000702976	ENSG00000291236	ENSG00000291236	novel transcript	lncRNA	FAIL	NO	NO	-1.01227	81.3928
ENST00000703036	ENSG00000291236	ENSG00000291236	novel transcript	lncRNA	FAIL	NO	NO	-1.01227	81.3928
ENST00000686556	ENSG00000291234	ENSG00000291234	novel transcript	lncRNA	FAIL	NO	NO	1.0519	67.7629
ENST00000430114	ENSG00000291234	ENSG00000291234	novel transcript	lncRNA	FAIL	NO	NO	1.0076	81.3928
ENST00000449915	ENSG00000291234	ENSG00000291234	novel transcript	lncRNA	FAIL	NO	NO	-1.06137	67.7629
ENST00000634638	ENSG00000291232	ENSG00000291232	novel transcript	lncRNA	FAIL	NO	NO	1.10034	40.5536
ENST00000635587	ENSG00000291232	ENSG00000291232	novel transcript	lncRNA	FAIL	NO	NO	1.09457	40.5536
ENST00000635493	ENSG00000291232	ENSG00000291232	novel transcript	lncRNA	FAIL	NO	NO	1.09043	40.5536
ENST00000426101	ENSG00000291232	ENSG00000291232	novel transcript	lncRNA	FAIL	NO	NO	1.05275	58.0186
ENST00000634549	ENSG00000291232	ENSG00000291232	novel transcript	lncRNA	FAIL	NO	NO	-1.01214	81.3928
ENST00000702323	ENSG00000291231	ENSG00000291231	novel transcript	lncRNA	FAIL	NO	NO	1.03469	71.8482
ENST00000531692	NAPSB	ENSG00000291230	napsin B aspartic peptidase, pseudogene	lncRNA	FAIL	NO	NO	1.05334	63.2853
ENST00000534096	NAPSB	ENSG00000291230	napsin B aspartic peptidase, pseudogene	lncRNA	FAIL	NO	NO	1.03606	71.8482
ENST00000525179	NAPSB	ENSG00000291230	napsin B aspartic peptidase, pseudogene	lncRNA	FAIL	NO	NO	-1.01555	82.5758
ENST00000534789	NAPSB	ENSG00000291230	napsin B aspartic peptidase, pseudogene	lncRNA	FAIL	NO	NO	-1.00384	83.9706
ENST00000567292	ENSG00000291229	ENSG00000291229	novel transcript	lncRNA	FAIL	NO	NO	1.007	81.3928
ENST00000399702	ENSG00000291228	ENSG00000291228	novel transcript	lncRNA	FAIL	NO	NO	-1.02893	75.3448
ENST00000422062	ENSG00000291226	ENSG00000291226	novel transcript	lncRNA	FAIL	NO	NO	-1.05842	58.0186
ENST00000424904	ENSG00000291224	ENSG00000291224	novel transcript	lncRNA	FAIL	NO	NO	1.11816	58.0186
ENST00000366264	ENSG00000291224	ENSG00000291224	novel transcript	lncRNA	FAIL	NO	NO	1.04942	67.7629
ENST00000692142	ENSG00000291224	ENSG00000291224	novel transcript	lncRNA	FAIL	NO	NO	1.01748	77.8633
ENST00000702496	ENSG00000291224	ENSG00000291224	novel transcript	lncRNA	FAIL	NO	NO	1.01748	77.8633
ENST00000693066	ENSG00000291224	ENSG00000291224	novel transcript	lncRNA	FAIL	NO	NO	-1.12553	26.2398
ENST00000440568	ENSG00000291224	ENSG00000291224	novel transcript	lncRNA	FAIL	NO	NO	-1.02256	77.8633
ENST00000326237	ENSG00000291224	ENSG00000291224	novel transcript	lncRNA	FAIL	NO	NO	-1.00102	84.027
ENST00000491583	FAM86DP	ENSG00000291223	family with sequence similarity 86 member D, pseudogene	lncRNA	FAIL	NO	NO	1.12252	52.3664
ENST00000689037	FAM86DP	ENSG00000291223	family with sequence similarity 86 member D, pseudogene	lncRNA	FAIL	NO	NO	1.09005	63.2853
ENST00000700981	FAM86DP	ENSG00000291223	family with sequence similarity 86 member D, pseudogene	lncRNA	FAIL	YES	NO	-1.24505	8.58074
ENST00000690400	FAM86DP	ENSG00000291223	family with sequence similarity 86 member D, pseudogene	lncRNA	FAIL	YES	NO	-1.21218	10.9358
ENST00000690979	FAM86DP	ENSG00000291223	family with sequence similarity 86 member D, pseudogene	lncRNA	FAIL	YES	NO	-1.21218	10.9358
ENST00000478666	FAM86DP	ENSG00000291223	family with sequence similarity 86 member D, pseudogene	lncRNA	FAIL	YES	NO	-1.21201	10.9358
ENST00000702150	FAM86DP	ENSG00000291223	family with sequence similarity 86 member D, pseudogene	lncRNA	FAIL	NO	NO	-1.18924	13.9891
ENST00000689391	FAM86DP	ENSG00000291223	family with sequence similarity 86 member D, pseudogene	lncRNA	FAIL	NO	NO	-1.19317	13.9891
ENST00000690600	FAM86DP	ENSG00000291223	family with sequence similarity 86 member D, pseudogene	lncRNA	FAIL	YES	NO	-1.22502	13.9891
ENST00000702046	FAM86DP	ENSG00000291223	family with sequence similarity 86 member D, pseudogene	lncRNA	FAIL	YES	NO	-1.22502	13.9891
ENST00000489609	FAM86DP	ENSG00000291223	family with sequence similarity 86 member D, pseudogene	lncRNA	FAIL	YES	NO	-1.25794	13.9891
ENST00000484945	FAM86DP	ENSG00000291223	family with sequence similarity 86 member D, pseudogene	lncRNA	FAIL	NO	NO	-1.18959	17.8525
ENST00000459803	FAM86DP	ENSG00000291223	family with sequence similarity 86 member D, pseudogene	lncRNA	FAIL	NO	NO	-1.18926	17.8525
ENST00000689507	FAM86DP	ENSG00000291223	family with sequence similarity 86 member D, pseudogene	lncRNA	FAIL	NO	NO	-1.15701	17.8525
ENST00000702233	FAM86DP	ENSG00000291223	family with sequence similarity 86 member D, pseudogene	lncRNA	FAIL	NO	NO	-1.19897	17.8525
ENST00000702306	FAM86DP	ENSG00000291223	family with sequence similarity 86 member D, pseudogene	lncRNA	FAIL	NO	NO	-1.17723	21.6455
ENST00000702024	FAM86DP	ENSG00000291223	family with sequence similarity 86 member D, pseudogene	lncRNA	FAIL	NO	NO	-1.15197	30.6018
ENST00000692276	FAM86DP	ENSG00000291223	family with sequence similarity 86 member D, pseudogene	lncRNA	FAIL	NO	NO	-1.11404	30.6018
ENST00000689430	FAM86DP	ENSG00000291223	family with sequence similarity 86 member D, pseudogene	lncRNA	FAIL	NO	NO	-1.17462	35.3069
ENST00000497543	FAM86DP	ENSG00000291223	family with sequence similarity 86 member D, pseudogene	lncRNA	FAIL	NO	NO	-1.08974	40.5536
ENST00000686855	FAM86DP	ENSG00000291223	family with sequence similarity 86 member D, pseudogene	lncRNA	FAIL	NO	NO	-1.09855	40.5536
ENST00000700858	FAM86DP	ENSG00000291223	family with sequence similarity 86 member D, pseudogene	lncRNA	FAIL	NO	NO	-1.09855	40.5536
ENST00000685730	FAM86DP	ENSG00000291223	family with sequence similarity 86 member D, pseudogene	lncRNA	FAIL	NO	NO	-1.14504	40.5536
ENST00000701921	FAM86DP	ENSG00000291223	family with sequence similarity 86 member D, pseudogene	lncRNA	FAIL	NO	NO	-1.13179	46.2655
ENST00000504712	ENST00000504712	ENSG00000291220	novel transcript	lncRNA	FAIL	NO	NO	1.19094	40.5536
ENST00000568855	ENST00000568855	ENSG00000291219	novel transcript	lncRNA	FAIL	NO	NO	1.08023	63.2853
ENST00000627498	LINC01347	ENSG00000291217	long intergenic non-protein coding RNA 1347	lncRNA	FAIL	NO	NO	1.01391	77.8633
ENST00000436756	ENSG00000291216	ENSG00000291216	novel transcript	lncRNA	FAIL	NO	NO	1.10202	58.0186
ENST00000437691	ENSG00000291216	ENSG00000291216	novel transcript	lncRNA	FAIL	NO	NO	1.0451	71.8482
ENST00000450226	ENSG00000291216	ENSG00000291216	novel transcript	lncRNA	FAIL	NO	NO	-1.12816	63.2853
ENST00000506640	ENSG00000291215	ENSG00000291215	novel transcript	lncRNA	FAIL	NO	NO	-1.08497	35.3069
ENST00000692781	ENSG00000291215	ENSG00000291215	novel transcript	lncRNA	FAIL	NO	NO	-1.01382	81.3928
ENST00000435469	ENSG00000291214	ENSG00000291214	novel transcript	lncRNA	FAIL	NO	NO	1.00247	82.5758
ENST00000690974	ENSG00000291214	ENSG00000291214	novel transcript	lncRNA	FAIL	NO	NO	-1.09733	40.5536
ENST00000692407	ENSG00000291214	ENSG00000291214	novel transcript	lncRNA	FAIL	NO	NO	-1.02655	71.8482
ENST00000701931	ENSG00000291214	ENSG00000291214	novel transcript	lncRNA	FAIL	NO	NO	-1.02115	79.8485
ENST00000688393	DPY19L2P3_ENST00000602980	ENSG00000291213	DPY19L2 pseudogene 3	lncRNA	FAIL	NO	NO	1.01017	81.3928
ENST00000602965	DPY19L2P3_ENST00000602980	ENSG00000291213	DPY19L2 pseudogene 3	lncRNA	FAIL	NO	NO	1.00498	82.5758
ENST00000602980	DPY19L2P3_ENST00000602980	ENSG00000291213	DPY19L2 pseudogene 3	lncRNA	FAIL	NO	NO	-1.04445	71.8482
ENST00000559518	ENSG00000291212	ENSG00000291212	novel transcript	lncRNA	FAIL	NO	NO	1.02716	75.3448
ENST00000559337	ENSG00000291212	ENSG00000291212	novel transcript	lncRNA	FAIL	NO	NO	1.00642	81.3928
ENST00000558365	ENSG00000291212	ENSG00000291212	novel transcript	lncRNA	FAIL	NO	NO	-1.03698	71.8482
ENST00000690971	ENSG00000291212	ENSG00000291212	novel transcript	lncRNA	FAIL	NO	NO	-1.00083	84.027
ENST00000559989	ENSG00000291211	ENSG00000291211	novel transcript	lncRNA	FAIL	NO	NO	1.08164	52.3664
ENST00000560756	ENSG00000291210	ENSG00000291210	novel transcript	lncRNA	FAIL	YES	NO	1.21377	46.2655
ENST00000558470	ENSG00000291210	ENSG00000291210	novel transcript	lncRNA	FAIL	NO	NO	1.02381	77.8633
ENST00000609439	ENSG00000291208	ENSG00000291208	novel transcript	lncRNA	FAIL	NO	NO	-1.05601	52.3664
ENST00000685410	ENSG00000291208	ENSG00000291208	novel transcript	lncRNA	FAIL	NO	NO	-1.05219	67.7629
ENST00000413357	ENSG00000291207	ENSG00000291207	novel transcript	lncRNA	FAIL	NO	NO	1.08412	52.3664
ENST00000690179	ENSG00000291207	ENSG00000291207	novel transcript	lncRNA	FAIL	NO	NO	1.06659	52.3664
ENST00000686398	ENSG00000291207	ENSG00000291207	novel transcript	lncRNA	FAIL	NO	NO	1.05234	58.0186
ENST00000686032	ENSG00000291207	ENSG00000291207	novel transcript	lncRNA	FAIL	NO	NO	1.0429	63.2853
ENST00000702700	ENSG00000291207	ENSG00000291207	novel transcript	lncRNA	FAIL	NO	NO	1.02997	67.7629
ENST00000702737	ENSG00000291207	ENSG00000291207	novel transcript	lncRNA	FAIL	NO	NO	1.03097	71.8482
ENST00000687862	ENSG00000291207	ENSG00000291207	novel transcript	lncRNA	FAIL	NO	NO	1.03326	71.8482
ENST00000690342	ENSG00000291207	ENSG00000291207	novel transcript	lncRNA	FAIL	NO	NO	1.02285	71.8482
ENST00000702829	ENSG00000291207	ENSG00000291207	novel transcript	lncRNA	FAIL	NO	NO	1.01593	75.3448
ENST00000686085	ENSG00000291207	ENSG00000291207	novel transcript	lncRNA	FAIL	NO	NO	1.01537	77.8633
ENST00000702610	ENSG00000291207	ENSG00000291207	novel transcript	lncRNA	FAIL	NO	NO	1.01003	79.8485
ENST00000701985	ENSG00000291207	ENSG00000291207	novel transcript	lncRNA	FAIL	NO	NO	-1.0752	46.2655
ENST00000444755	ENSG00000291207	ENSG00000291207	novel transcript	lncRNA	FAIL	NO	NO	-1.08976	46.2655
ENST00000701857	ENSG00000291207	ENSG00000291207	novel transcript	lncRNA	FAIL	NO	NO	-1.0697	46.2655
ENST00000693141	ENSG00000291207	ENSG00000291207	novel transcript	lncRNA	FAIL	NO	NO	-1.06511	46.2655
ENST00000690171	ENSG00000291207	ENSG00000291207	novel transcript	lncRNA	FAIL	NO	NO	-1.06349	52.3664
ENST00000688931	ENSG00000291207	ENSG00000291207	novel transcript	lncRNA	FAIL	NO	NO	-1.05804	52.3664
ENST00000338231	ENSG00000291207	ENSG00000291207	novel transcript	lncRNA	FAIL	NO	NO	-1.0568	52.3664
ENST00000429741	ENSG00000291207	ENSG00000291207	novel transcript	lncRNA	FAIL	NO	NO	-1.06089	52.3664
ENST00000689783	ENSG00000291207	ENSG00000291207	novel transcript	lncRNA	FAIL	NO	NO	-1.05365	58.0186
ENST00000413875	ENSG00000291207	ENSG00000291207	novel transcript	lncRNA	FAIL	NO	NO	-1.03037	75.3448
ENST00000684893	ENSG00000291207	ENSG00000291207	novel transcript	lncRNA	FAIL	NO	NO	-1.02541	75.3448
ENST00000702903	ENSG00000291207	ENSG00000291207	novel transcript	lncRNA	FAIL	NO	NO	-1.02271	75.3448
ENST00000689506	ENSG00000291207	ENSG00000291207	novel transcript	lncRNA	FAIL	NO	NO	-1.02016	77.8633
ENST00000691450	ENSG00000291207	ENSG00000291207	novel transcript	lncRNA	FAIL	NO	NO	-1.02441	77.8633
ENST00000702567	ENSG00000291207	ENSG00000291207	novel transcript	lncRNA	FAIL	NO	NO	-1.01861	77.8633
ENST00000691119	ENSG00000291207	ENSG00000291207	novel transcript	lncRNA	FAIL	NO	NO	-1.01452	79.8485
ENST00000450436	ENSG00000291207	ENSG00000291207	novel transcript	lncRNA	FAIL	NO	NO	-1.01703	79.8485
ENST00000428414	ENSG00000291207	ENSG00000291207	novel transcript	lncRNA	FAIL	NO	NO	-1.00889	82.5758
ENST00000688953	ENSG00000291207	ENSG00000291207	novel transcript	lncRNA	FAIL	NO	NO	-1.00459	83.7867
ENST00000693187	GTF2IRD1P1	ENSG00000291206	GTF2I repeat domain containing 1 pseudogene 1	lncRNA	FAIL	NO	NO	1.01227	77.8633
ENST00000702809	GTF2IRD1P1	ENSG00000291206	GTF2I repeat domain containing 1 pseudogene 1	lncRNA	FAIL	NO	NO	1.01143	77.8633
ENST00000513147	ENSG00000291203	ENSG00000291203	novel transcript	lncRNA	FAIL	NO	NO	1.02378	71.8482
ENST00000685974	ENSG00000291203	ENSG00000291203	novel transcript	lncRNA	FAIL	NO	NO	-1.09505	26.2398
ENST00000692409	ENSG00000291203	ENSG00000291203	novel transcript	lncRNA	FAIL	NO	NO	-1.08388	30.6018
ENST00000692945	ENSG00000291203	ENSG00000291203	novel transcript	lncRNA	FAIL	NO	NO	-1.08403	35.3069
ENST00000504422	ENSG00000291203	ENSG00000291203	novel transcript	lncRNA	FAIL	NO	NO	-1.13283	35.3069
ENST00000701524	ENSG00000291203	ENSG00000291203	novel transcript	lncRNA	FAIL	NO	NO	-1.13257	35.3069
ENST00000693650	ENSG00000291203	ENSG00000291203	novel transcript	lncRNA	FAIL	NO	NO	-1.08132	35.3069
ENST00000701593	ENSG00000291203	ENSG00000291203	novel transcript	lncRNA	FAIL	NO	NO	-1.0749	35.3069
ENST00000498873	ENSG00000291203	ENSG00000291203	novel transcript	lncRNA	FAIL	NO	NO	-1.07629	35.3069
ENST00000685769	ENSG00000291203	ENSG00000291203	novel transcript	lncRNA	FAIL	NO	NO	-1.08658	40.5536
ENST00000688315	ENSG00000291203	ENSG00000291203	novel transcript	lncRNA	FAIL	NO	NO	-1.07639	40.5536
ENST00000701246	ENSG00000291203	ENSG00000291203	novel transcript	lncRNA	FAIL	NO	NO	-1.06733	40.5536
ENST00000510844	ENSG00000291203	ENSG00000291203	novel transcript	lncRNA	FAIL	NO	NO	-1.08651	46.2655
ENST00000688480	ENSG00000291203	ENSG00000291203	novel transcript	lncRNA	FAIL	NO	NO	-1.06881	52.3664
ENST00000701107	ENSG00000291203	ENSG00000291203	novel transcript	lncRNA	FAIL	NO	NO	-1.0601	52.3664
ENST00000686202	ENSG00000291203	ENSG00000291203	novel transcript	lncRNA	FAIL	NO	NO	-1.06585	52.3664
ENST00000693497	ENSG00000291203	ENSG00000291203	novel transcript	lncRNA	FAIL	NO	NO	-1.06349	52.3664
ENST00000685525	ENSG00000291203	ENSG00000291203	novel transcript	lncRNA	FAIL	NO	NO	-1.06481	52.3664
ENST00000692642	ENSG00000291203	ENSG00000291203	novel transcript	lncRNA	FAIL	NO	NO	-1.05937	58.0186
ENST00000701817	ENSG00000291203	ENSG00000291203	novel transcript	lncRNA	FAIL	NO	NO	-1.05848	58.0186
ENST00000686002	ENSG00000291203	ENSG00000291203	novel transcript	lncRNA	FAIL	NO	NO	-1.05511	58.0186
ENST00000701349	ENSG00000291203	ENSG00000291203	novel transcript	lncRNA	FAIL	NO	NO	-1.07252	58.0186
ENST00000502760	ENSG00000291203	ENSG00000291203	novel transcript	lncRNA	FAIL	NO	NO	-1.05002	63.2853
ENST00000503038	ENSG00000291203	ENSG00000291203	novel transcript	lncRNA	FAIL	NO	NO	-1.06472	63.2853
ENST00000690731	ENSG00000291203	ENSG00000291203	novel transcript	lncRNA	FAIL	NO	NO	-1.05176	63.2853
ENST00000510011	ENSG00000291203	ENSG00000291203	novel transcript	lncRNA	FAIL	NO	NO	-1.04939	63.2853
ENST00000686925	ENSG00000291203	ENSG00000291203	novel transcript	lncRNA	FAIL	NO	NO	-1.04638	63.2853
ENST00000688857	ENSG00000291203	ENSG00000291203	novel transcript	lncRNA	FAIL	NO	NO	-1.04608	63.2853
ENST00000508519	ENSG00000291203	ENSG00000291203	novel transcript	lncRNA	FAIL	NO	NO	-1.04605	63.2853
ENST00000500559	ENSG00000291203	ENSG00000291203	novel transcript	lncRNA	FAIL	NO	NO	-1.04697	63.2853
ENST00000689183	ENSG00000291203	ENSG00000291203	novel transcript	lncRNA	FAIL	NO	NO	-1.03958	63.2853
ENST00000701137	ENSG00000291203	ENSG00000291203	novel transcript	lncRNA	FAIL	NO	NO	-1.04218	67.7629
ENST00000515251	ENSG00000291203	ENSG00000291203	novel transcript	lncRNA	FAIL	NO	NO	-1.04608	71.8482
ENST00000692067	ENSG00000291203	ENSG00000291203	novel transcript	lncRNA	FAIL	NO	NO	-1.02441	77.8633
ENST00000511950	ENSG00000291203	ENSG00000291203	novel transcript	lncRNA	FAIL	NO	NO	-1.02892	79.8485
ENST00000693643	ENSG00000291202	ENSG00000291202	novel transcript	lncRNA	FAIL	NO	NO	1.01861	77.8633
ENST00000652280	ENSG00000291202	ENSG00000291202	novel transcript	lncRNA	FAIL	NO	NO	-1.15855	26.2398
ENST00000634317	ENSG00000291202	ENSG00000291202	novel transcript	lncRNA	FAIL	NO	NO	-1.09791	30.6018
ENST00000686466	ENSG00000291202	ENSG00000291202	novel transcript	lncRNA	FAIL	NO	NO	-1.10512	35.3069
ENST00000652173	ENSG00000291202	ENSG00000291202	novel transcript	lncRNA	FAIL	NO	NO	-1.12354	40.5536
ENST00000690009	ENSG00000291202	ENSG00000291202	novel transcript	lncRNA	FAIL	NO	NO	-1.07341	46.2655
ENST00000651444	ENSG00000291202	ENSG00000291202	novel transcript	lncRNA	FAIL	NO	NO	-1.09424	46.2655
ENST00000688865	ENSG00000291202	ENSG00000291202	novel transcript	lncRNA	FAIL	NO	NO	-1.08028	52.3664
ENST00000652344	ENSG00000291202	ENSG00000291202	novel transcript	lncRNA	FAIL	NO	NO	-1.04704	63.2853
ENST00000635323	ENSG00000291202	ENSG00000291202	novel transcript	lncRNA	FAIL	NO	NO	-1.04443	67.7629
ENST00000650915	ENSG00000291202	ENSG00000291202	novel transcript	lncRNA	FAIL	NO	NO	-1.04556	67.7629
ENST00000700994	ENSG00000291201	ENSG00000291201	novel transcript	lncRNA	FAIL	NO	NO	1.05482	67.7629
ENST00000691531	ENSG00000291201	ENSG00000291201	novel transcript	lncRNA	FAIL	NO	NO	1.02059	75.3448
ENST00000693188	ENSG00000291201	ENSG00000291201	novel transcript	lncRNA	FAIL	NO	NO	1.02059	75.3448
ENST00000701701	ENSG00000291201	ENSG00000291201	novel transcript	lncRNA	FAIL	NO	NO	-1.05395	71.8482
ENST00000567913	ENSG00000291201	ENSG00000291201	novel transcript	lncRNA	FAIL	NO	NO	-1.02233	77.8633
ENST00000691747	ENSG00000291201	ENSG00000291201	novel transcript	lncRNA	FAIL	NO	NO	-1.02498	77.8633
ENST00000701659	ENSG00000291201	ENSG00000291201	novel transcript	lncRNA	FAIL	NO	NO	-1.02498	77.8633
ENST00000633218	ENSG00000291199	ENSG00000291199	novel transcript	lncRNA	FAIL	NO	NO	-1.09419	52.3664
ENST00000684788	ENSG00000291199	ENSG00000291199	novel transcript	lncRNA	FAIL	NO	NO	-1.03455	77.8633
ENST00000693055	ENSG00000291199	ENSG00000291199	novel transcript	lncRNA	FAIL	NO	NO	-1.03455	77.8633
ENST00000582261	ENSG00000291198	ENSG00000291198	novel transcript	lncRNA	FAIL	NO	NO	1.1	52.3664
ENST00000580621	KRT16P3	ENSG00000291196	keratin 16 pseudogene 3	lncRNA	FAIL	NO	NO	-1.1281	46.2655
ENST00000458685	ENSG00000291195	ENSG00000291195	novel transcript	lncRNA	FAIL	NO	NO	-1.0594	71.8482
ENST00000655749	ENSG00000291194	ENSG00000291194	novel transcript	lncRNA	FAIL	NO	NO	1.13755	52.3664
ENST00000645543	ENSG00000291194	ENSG00000291194	novel transcript	lncRNA	FAIL	NO	NO	-1.03301	77.8633
ENST00000440713	ANKRD18DP	ENSG00000291192	ankyrin repeat domain 18D, pseudogene	lncRNA	FAIL	YES	NO	1.37932	35.3069
ENST00000686596	ANKRD18DP	ENSG00000291192	ankyrin repeat domain 18D, pseudogene	lncRNA	FAIL	YES	NO	1.21672	35.3069
ENST00000335478	ANKRD18DP	ENSG00000291192	ankyrin repeat domain 18D, pseudogene	lncRNA	FAIL	NO	NO	1.17848	35.3069
ENST00000686236	ANKRD18DP	ENSG00000291192	ankyrin repeat domain 18D, pseudogene	lncRNA	FAIL	NO	NO	1.1869	40.5536
ENST00000702320	ANKRD18DP	ENSG00000291192	ankyrin repeat domain 18D, pseudogene	lncRNA	FAIL	NO	NO	1.11388	52.3664
ENST00000435620	ANKRD18DP	ENSG00000291192	ankyrin repeat domain 18D, pseudogene	lncRNA	FAIL	NO	NO	1.07319	52.3664
ENST00000543404	A2MP1	ENSG00000291190	alpha-2-macroglobulin pseudogene 1	lncRNA	FAIL	NO	NO	-1.01693	79.8485
ENST00000689237	ENSG00000291189	ENSG00000291189	novel transcript	lncRNA	FAIL	NO	NO	1.04247	67.7629
ENST00000689465	ENSG00000291189	ENSG00000291189	novel transcript	lncRNA	FAIL	NO	NO	1.04247	67.7629
ENST00000692435	ENSG00000291189	ENSG00000291189	novel transcript	lncRNA	FAIL	NO	NO	1.04247	67.7629
ENST00000686978	ENSG00000291189	ENSG00000291189	novel transcript	lncRNA	FAIL	NO	NO	1.03532	71.8482
ENST00000700804	ENSG00000291189	ENSG00000291189	novel transcript	lncRNA	FAIL	NO	NO	1.03532	71.8482
ENST00000701216	ENSG00000291189	ENSG00000291189	novel transcript	lncRNA	FAIL	NO	NO	1.03532	71.8482
ENST00000701724	ENSG00000291189	ENSG00000291189	novel transcript	lncRNA	FAIL	NO	NO	1.03532	71.8482
ENST00000505276	ENSG00000291189	ENSG00000291189	novel transcript	lncRNA	FAIL	NO	NO	1.01327	77.8633
ENST00000640247	LINC00032_ENST00000640247	ENSG00000291187	long intergenic non-protein coding RNA 32	lncRNA	FAIL	NO	NO	-1.01261	81.3928
ENST00000693723	ENST00000693723	ENSG00000291186	novel transcript	lncRNA	FAIL	NO	NO	1.13383	58.0186
ENST00000686315	ENST00000686315	ENSG00000291186	novel transcript	lncRNA	FAIL	NO	NO	-1.16522	40.5536
ENST00000687306	ENST00000687306	ENSG00000291186	novel transcript	lncRNA	FAIL	NO	NO	-1.16522	40.5536
ENST00000692655	ENST00000692655	ENSG00000291186	novel transcript	lncRNA	FAIL	NO	NO	-1.16522	40.5536
ENST00000701094	ENST00000701094	ENSG00000291186	novel transcript	lncRNA	FAIL	NO	NO	-1.16522	40.5536
ENST00000526393	ENST00000526393	ENSG00000291186	novel transcript	lncRNA	FAIL	NO	NO	-1.10655	40.5536
ENST00000688077	ENST00000688077	ENSG00000291186	novel transcript	lncRNA	FAIL	NO	NO	-1.07833	46.2655
ENST00000688029	ENST00000688029	ENSG00000291186	novel transcript	lncRNA	FAIL	NO	NO	-1.0629	52.3664
ENST00000689903	ENST00000689903	ENSG00000291186	novel transcript	lncRNA	FAIL	NO	NO	-1.0629	52.3664
ENST00000691262	ENST00000691262	ENSG00000291186	novel transcript	lncRNA	FAIL	NO	NO	-1.0629	52.3664
ENST00000346333	ENST00000346333	ENSG00000291186	novel transcript	lncRNA	FAIL	NO	NO	-1.06884	52.3664
ENST00000359244	ENST00000359244	ENSG00000291186	novel transcript	lncRNA	FAIL	NO	NO	-1.06884	52.3664
ENST00000426628	ENST00000426628	ENSG00000291186	novel transcript	lncRNA	FAIL	NO	NO	-1.06884	52.3664
ENST00000510443	ENST00000510443	ENSG00000291186	novel transcript	lncRNA	FAIL	NO	NO	-1.06884	52.3664
ENST00000686911	ENST00000686911	ENSG00000291186	novel transcript	lncRNA	FAIL	NO	NO	-1.06881	52.3664
ENST00000687021	ENST00000687021	ENSG00000291186	novel transcript	lncRNA	FAIL	NO	NO	-1.06881	52.3664
ENST00000700764	ENST00000700764	ENSG00000291186	novel transcript	lncRNA	FAIL	NO	NO	-1.06881	52.3664
ENST00000702272	ENST00000702272	ENSG00000291186	novel transcript	lncRNA	FAIL	NO	NO	-1.06881	52.3664
ENST00000528685	ENST00000528685	ENSG00000291186	novel transcript	lncRNA	FAIL	NO	NO	-1.07481	58.0186
ENST00000686373	ENST00000686373	ENSG00000291186	novel transcript	lncRNA	FAIL	NO	NO	-1.03843	75.3448
ENST00000689468	ENST00000689468	ENSG00000291186	novel transcript	lncRNA	FAIL	NO	NO	-1.03843	75.3448
ENST00000701597	ENST00000701597	ENSG00000291186	novel transcript	lncRNA	FAIL	NO	NO	-1.00417	83.7867
ENST00000652129	ENSG00000291185	ENSG00000291185	novel transcript	lncRNA	FAIL	NO	NO	1.07105	58.0186
ENST00000701168	ENSG00000291185	ENSG00000291185	novel transcript	lncRNA	FAIL	NO	NO	1.07059	58.0186
ENST00000652088	ENSG00000291185	ENSG00000291185	novel transcript	lncRNA	FAIL	NO	NO	1.05611	63.2853
ENST00000702261	ENSG00000291185	ENSG00000291185	novel transcript	lncRNA	FAIL	NO	NO	1.04986	67.7629
ENST00000609203	ENSG00000291185	ENSG00000291185	novel transcript	lncRNA	FAIL	NO	NO	1.03067	71.8482
ENST00000443198	ENSG00000291184	ENSG00000291184	novel transcript	lncRNA	FAIL	NO	NO	-1.03504	71.8482
ENST00000547442	ENSG00000291183	ENSG00000291183	novel transcript	lncRNA	FAIL	NO	NO	1.07358	63.2853
ENST00000534866	ENSG00000291182	ENSG00000291182	novel transcript	lncRNA	FAIL	NO	YES	-1.1844	4.53949
ENST00000505259	ENST00000505259	ENSG00000291180	novel transcript	lncRNA	FAIL	YES	NO	1.20717	35.3069
ENST00000514503	ENST00000514503	ENSG00000291180	novel transcript	lncRNA	FAIL	NO	NO	1.00733	81.3928
ENST00000619106	ENST00000619106	ENSG00000291179	novel transcript	lncRNA	FAIL	NO	NO	-1.04531	67.7629
ENST00000687801	ENSG00000291178	ENSG00000291178	novel transcript	lncRNA	FAIL	NO	NO	1.03311	71.8482
ENST00000688104	ENSG00000291178	ENSG00000291178	novel transcript	lncRNA	FAIL	NO	NO	1.03311	71.8482
ENST00000702222	ENSG00000291178	ENSG00000291178	novel transcript	lncRNA	FAIL	NO	NO	1.05146	71.8482
ENST00000675679	ENSG00000291178	ENSG00000291178	novel transcript	lncRNA	FAIL	NO	NO	1.04232	71.8482
ENST00000675836	ENSG00000291178	ENSG00000291178	novel transcript	lncRNA	FAIL	NO	NO	1.04232	71.8482
ENST00000686263	ENSG00000291178	ENSG00000291178	novel transcript	lncRNA	FAIL	NO	NO	1.04232	71.8482
ENST00000686768	ENSG00000291178	ENSG00000291178	novel transcript	lncRNA	FAIL	NO	NO	1.04232	71.8482
ENST00000688316	ENSG00000291178	ENSG00000291178	novel transcript	lncRNA	FAIL	NO	NO	1.04232	71.8482
ENST00000692535	ENSG00000291178	ENSG00000291178	novel transcript	lncRNA	FAIL	NO	NO	1.04232	71.8482
ENST00000685724	ENSG00000291178	ENSG00000291178	novel transcript	lncRNA	FAIL	NO	NO	1.03627	71.8482
ENST00000685852	ENSG00000291178	ENSG00000291178	novel transcript	lncRNA	FAIL	NO	NO	1.02271	77.8633
ENST00000686890	ENSG00000291178	ENSG00000291178	novel transcript	lncRNA	FAIL	NO	NO	1.02271	77.8633
ENST00000689000	ENSG00000291178	ENSG00000291178	novel transcript	lncRNA	FAIL	NO	NO	1.02271	77.8633
ENST00000689447	ENSG00000291178	ENSG00000291178	novel transcript	lncRNA	FAIL	NO	NO	1.02271	77.8633
ENST00000701011	ENSG00000291178	ENSG00000291178	novel transcript	lncRNA	FAIL	NO	NO	1.02271	77.8633
ENST00000701649	ENSG00000291178	ENSG00000291178	novel transcript	lncRNA	FAIL	NO	NO	1.02271	77.8633
ENST00000701653	ENSG00000291178	ENSG00000291178	novel transcript	lncRNA	FAIL	NO	NO	1.02271	77.8633
ENST00000674972	ENSG00000291178	ENSG00000291178	novel transcript	lncRNA	FAIL	NO	NO	1.01861	77.8633
ENST00000675486	ENSG00000291178	ENSG00000291178	novel transcript	lncRNA	FAIL	NO	NO	1.01861	77.8633
ENST00000685342	ENSG00000291178	ENSG00000291178	novel transcript	lncRNA	FAIL	NO	NO	1.01861	77.8633
ENST00000685607	ENSG00000291178	ENSG00000291178	novel transcript	lncRNA	FAIL	NO	NO	1.01861	77.8633
ENST00000686594	ENSG00000291178	ENSG00000291178	novel transcript	lncRNA	FAIL	NO	NO	1.01861	77.8633
ENST00000687053	ENSG00000291178	ENSG00000291178	novel transcript	lncRNA	FAIL	NO	NO	1.01861	77.8633
ENST00000690455	ENSG00000291178	ENSG00000291178	novel transcript	lncRNA	FAIL	NO	NO	1.01861	77.8633
ENST00000690914	ENSG00000291178	ENSG00000291178	novel transcript	lncRNA	FAIL	NO	NO	1.01861	77.8633
ENST00000691107	ENSG00000291178	ENSG00000291178	novel transcript	lncRNA	FAIL	NO	NO	1.01861	77.8633
ENST00000691365	ENSG00000291178	ENSG00000291178	novel transcript	lncRNA	FAIL	NO	NO	1.01861	77.8633
ENST00000692231	ENSG00000291178	ENSG00000291178	novel transcript	lncRNA	FAIL	NO	NO	1.01861	77.8633
ENST00000692675	ENSG00000291178	ENSG00000291178	novel transcript	lncRNA	FAIL	NO	NO	1.01861	77.8633
ENST00000693338	ENSG00000291178	ENSG00000291178	novel transcript	lncRNA	FAIL	NO	NO	1.01861	77.8633
ENST00000700905	ENSG00000291178	ENSG00000291178	novel transcript	lncRNA	FAIL	NO	NO	1.01861	77.8633
ENST00000702250	ENSG00000291178	ENSG00000291178	novel transcript	lncRNA	FAIL	NO	NO	1.01861	77.8633
ENST00000702891	ENSG00000291178	ENSG00000291178	novel transcript	lncRNA	FAIL	NO	NO	1.01861	77.8633
ENST00000688256	ENSG00000291178	ENSG00000291178	novel transcript	lncRNA	FAIL	NO	NO	1.0179	77.8633
ENST00000692351	ENSG00000291178	ENSG00000291178	novel transcript	lncRNA	FAIL	NO	NO	1.00584	82.5758
ENST00000675610	ENSG00000291178	ENSG00000291178	novel transcript	lncRNA	FAIL	NO	NO	1.00292	82.5758
ENST00000689719	ENSG00000291178	ENSG00000291178	novel transcript	lncRNA	FAIL	NO	NO	1.00292	82.5758
ENST00000689907	ENSG00000291178	ENSG00000291178	novel transcript	lncRNA	FAIL	NO	NO	1.00292	82.5758
ENST00000690446	ENSG00000291178	ENSG00000291178	novel transcript	lncRNA	FAIL	NO	NO	1.00292	82.5758
ENST00000693010	ENSG00000291178	ENSG00000291178	novel transcript	lncRNA	FAIL	NO	NO	1.00292	82.5758
ENST00000701138	ENSG00000291178	ENSG00000291178	novel transcript	lncRNA	FAIL	NO	NO	1.00292	82.5758
ENST00000702164	ENSG00000291178	ENSG00000291178	novel transcript	lncRNA	FAIL	NO	NO	1.00292	82.5758
ENST00000675640	ENSG00000291178	ENSG00000291178	novel transcript	lncRNA	FAIL	NO	NO	1.00208	83.4261
ENST00000676198	ENSG00000291178	ENSG00000291178	novel transcript	lncRNA	FAIL	NO	NO	-1.15894	13.9891
ENST00000676200	ENSG00000291178	ENSG00000291178	novel transcript	lncRNA	FAIL	NO	NO	-1.13682	17.8525
ENST00000674981	ENSG00000291178	ENSG00000291178	novel transcript	lncRNA	FAIL	NO	NO	-1.16522	17.8525
ENST00000676241	ENSG00000291178	ENSG00000291178	novel transcript	lncRNA	FAIL	NO	NO	-1.15205	21.6455
ENST00000686838	ENSG00000291178	ENSG00000291178	novel transcript	lncRNA	FAIL	NO	NO	-1.13619	21.6455
ENST00000687177	ENSG00000291178	ENSG00000291178	novel transcript	lncRNA	FAIL	NO	NO	-1.13619	21.6455
ENST00000675162	ENSG00000291178	ENSG00000291178	novel transcript	lncRNA	FAIL	NO	NO	-1.12896	26.2398
ENST00000686203	ENSG00000291178	ENSG00000291178	novel transcript	lncRNA	FAIL	NO	NO	-1.12975	26.2398
ENST00000687616	ENSG00000291178	ENSG00000291178	novel transcript	lncRNA	FAIL	NO	NO	-1.12975	26.2398
ENST00000691424	ENSG00000291178	ENSG00000291178	novel transcript	lncRNA	FAIL	NO	NO	-1.12709	26.2398
ENST00000687713	ENSG00000291178	ENSG00000291178	novel transcript	lncRNA	FAIL	NO	NO	-1.17381	30.6018
ENST00000701849	ENSG00000291178	ENSG00000291178	novel transcript	lncRNA	FAIL	NO	NO	-1.17381	30.6018
ENST00000691110	ENSG00000291178	ENSG00000291178	novel transcript	lncRNA	FAIL	NO	NO	-1.17952	30.6018
ENST00000701582	ENSG00000291178	ENSG00000291178	novel transcript	lncRNA	FAIL	NO	NO	-1.15413	30.6018
ENST00000702062	ENSG00000291178	ENSG00000291178	novel transcript	lncRNA	FAIL	YES	NO	-1.20664	35.3069
ENST00000702566	ENSG00000291178	ENSG00000291178	novel transcript	lncRNA	FAIL	NO	NO	-1.09657	46.2655
ENST00000702608	ENSG00000291178	ENSG00000291178	novel transcript	lncRNA	FAIL	NO	NO	-1.09657	46.2655
ENST00000689019	ENSG00000291178	ENSG00000291178	novel transcript	lncRNA	FAIL	NO	NO	-1.11327	46.2655
ENST00000691247	ENSG00000291178	ENSG00000291178	novel transcript	lncRNA	FAIL	NO	NO	-1.11327	46.2655
ENST00000675639	ENSG00000291178	ENSG00000291178	novel transcript	lncRNA	FAIL	NO	NO	-1.11358	52.3664
ENST00000676155	ENSG00000291178	ENSG00000291178	novel transcript	lncRNA	FAIL	NO	NO	-1.11358	52.3664
ENST00000676204	ENSG00000291178	ENSG00000291178	novel transcript	lncRNA	FAIL	NO	NO	-1.11358	52.3664
ENST00000685670	ENSG00000291178	ENSG00000291178	novel transcript	lncRNA	FAIL	NO	NO	-1.11358	52.3664
ENST00000685700	ENSG00000291178	ENSG00000291178	novel transcript	lncRNA	FAIL	NO	NO	-1.11358	52.3664
ENST00000689609	ENSG00000291178	ENSG00000291178	novel transcript	lncRNA	FAIL	NO	NO	-1.11358	52.3664
ENST00000690988	ENSG00000291178	ENSG00000291178	novel transcript	lncRNA	FAIL	NO	NO	-1.11358	52.3664
ENST00000691046	ENSG00000291178	ENSG00000291178	novel transcript	lncRNA	FAIL	NO	NO	-1.11358	52.3664
ENST00000691428	ENSG00000291178	ENSG00000291178	novel transcript	lncRNA	FAIL	NO	NO	-1.11358	52.3664
ENST00000691816	ENSG00000291178	ENSG00000291178	novel transcript	lncRNA	FAIL	NO	NO	-1.11358	52.3664
ENST00000691910	ENSG00000291178	ENSG00000291178	novel transcript	lncRNA	FAIL	NO	NO	-1.11358	52.3664
ENST00000693302	ENSG00000291178	ENSG00000291178	novel transcript	lncRNA	FAIL	NO	NO	-1.11358	52.3664
ENST00000702228	ENSG00000291178	ENSG00000291178	novel transcript	lncRNA	FAIL	NO	NO	-1.11358	52.3664
ENST00000702364	ENSG00000291178	ENSG00000291178	novel transcript	lncRNA	FAIL	NO	NO	-1.11358	52.3664
ENST00000702596	ENSG00000291178	ENSG00000291178	novel transcript	lncRNA	FAIL	NO	NO	-1.11358	52.3664
ENST00000702615	ENSG00000291178	ENSG00000291178	novel transcript	lncRNA	FAIL	NO	NO	-1.11358	52.3664
ENST00000702718	ENSG00000291178	ENSG00000291178	novel transcript	lncRNA	FAIL	NO	NO	-1.11358	52.3664
ENST00000693215	ENSG00000291178	ENSG00000291178	novel transcript	lncRNA	FAIL	NO	NO	-1.06718	58.0186
ENST00000700850	ENSG00000291178	ENSG00000291178	novel transcript	lncRNA	FAIL	NO	NO	-1.06718	58.0186
ENST00000685805	ENSG00000291178	ENSG00000291178	novel transcript	lncRNA	FAIL	NO	NO	-1.09581	58.0186
ENST00000692947	ENSG00000291178	ENSG00000291178	novel transcript	lncRNA	FAIL	NO	NO	-1.09581	58.0186
ENST00000691275	ENSG00000291178	ENSG00000291178	novel transcript	lncRNA	FAIL	NO	NO	-1.07281	58.0186
ENST00000674842	ENSG00000291178	ENSG00000291178	novel transcript	lncRNA	FAIL	NO	NO	-1.06378	63.2853
ENST00000676274	ENSG00000291178	ENSG00000291178	novel transcript	lncRNA	FAIL	NO	NO	-1.06378	63.2853
ENST00000685473	ENSG00000291178	ENSG00000291178	novel transcript	lncRNA	FAIL	NO	NO	-1.06378	63.2853
ENST00000685499	ENSG00000291178	ENSG00000291178	novel transcript	lncRNA	FAIL	NO	NO	-1.06378	63.2853
ENST00000685901	ENSG00000291178	ENSG00000291178	novel transcript	lncRNA	FAIL	NO	NO	-1.06378	63.2853
ENST00000686797	ENSG00000291178	ENSG00000291178	novel transcript	lncRNA	FAIL	NO	NO	-1.06378	63.2853
ENST00000688544	ENSG00000291178	ENSG00000291178	novel transcript	lncRNA	FAIL	NO	NO	-1.06378	63.2853
ENST00000689817	ENSG00000291178	ENSG00000291178	novel transcript	lncRNA	FAIL	NO	NO	-1.06378	63.2853
ENST00000691707	ENSG00000291178	ENSG00000291178	novel transcript	lncRNA	FAIL	NO	NO	-1.06378	63.2853
ENST00000691905	ENSG00000291178	ENSG00000291178	novel transcript	lncRNA	FAIL	NO	NO	-1.06378	63.2853
ENST00000692261	ENSG00000291178	ENSG00000291178	novel transcript	lncRNA	FAIL	NO	NO	-1.06378	63.2853
ENST00000692687	ENSG00000291178	ENSG00000291178	novel transcript	lncRNA	FAIL	NO	NO	-1.06378	63.2853
ENST00000693042	ENSG00000291178	ENSG00000291178	novel transcript	lncRNA	FAIL	NO	NO	-1.06378	63.2853
ENST00000693192	ENSG00000291178	ENSG00000291178	novel transcript	lncRNA	FAIL	NO	NO	-1.06378	63.2853
ENST00000693490	ENSG00000291178	ENSG00000291178	novel transcript	lncRNA	FAIL	NO	NO	-1.06378	63.2853
ENST00000702448	ENSG00000291178	ENSG00000291178	novel transcript	lncRNA	FAIL	NO	NO	-1.06378	63.2853
ENST00000674524	ENSG00000291178	ENSG00000291178	novel transcript	lncRNA	FAIL	NO	NO	-1.07983	71.8482
ENST00000675106	ENSG00000291178	ENSG00000291178	novel transcript	lncRNA	FAIL	NO	NO	-1.07983	71.8482
ENST00000686938	ENSG00000291178	ENSG00000291178	novel transcript	lncRNA	FAIL	NO	NO	-1.07983	71.8482
ENST00000688181	ENSG00000291178	ENSG00000291178	novel transcript	lncRNA	FAIL	NO	NO	-1.07983	71.8482
ENST00000692575	ENSG00000291178	ENSG00000291178	novel transcript	lncRNA	FAIL	NO	NO	-1.07983	71.8482
ENST00000702301	ENSG00000291178	ENSG00000291178	novel transcript	lncRNA	FAIL	NO	NO	-1.07983	71.8482
ENST00000702039	ENSG00000291178	ENSG00000291178	novel transcript	lncRNA	FAIL	NO	NO	-1.07059	71.8482
ENST00000685541	ENSG00000291178	ENSG00000291178	novel transcript	lncRNA	FAIL	NO	NO	-1.07044	71.8482
ENST00000701204	ENSG00000291178	ENSG00000291178	novel transcript	lncRNA	FAIL	NO	NO	-1.07044	71.8482
ENST00000689267	ENSG00000291178	ENSG00000291178	novel transcript	lncRNA	FAIL	NO	NO	-1.03455	71.8482
ENST00000674747	ENSG00000291178	ENSG00000291178	novel transcript	lncRNA	FAIL	NO	NO	-1.02669	77.8633
ENST00000675918	ENSG00000291178	ENSG00000291178	novel transcript	lncRNA	FAIL	NO	NO	-1.04406	77.8633
ENST00000702527	ENSG00000291178	ENSG00000291178	novel transcript	lncRNA	FAIL	NO	NO	-1.04406	77.8633
ENST00000701970	ENSG00000291178	ENSG00000291178	novel transcript	lncRNA	FAIL	NO	NO	-1.02712	77.8633
ENST00000702773	ENSG00000291178	ENSG00000291178	novel transcript	lncRNA	FAIL	NO	NO	-1.04059	77.8633
ENST00000687932	ENSG00000291178	ENSG00000291178	novel transcript	lncRNA	FAIL	NO	NO	-1.02555	79.8485
ENST00000702791	ENSG00000291178	ENSG00000291178	novel transcript	lncRNA	FAIL	NO	NO	-1.02555	79.8485
ENST00000591884	ENSG00000291177	ENSG00000291177	novel transcript	lncRNA	FAIL	NO	NO	1.02145	77.8633
ENST00000586924	ENSG00000291177	ENSG00000291177	novel transcript	lncRNA	FAIL	NO	NO	-1.07689	52.3664
ENST00000684916	ENSG00000291177	ENSG00000291177	novel transcript	lncRNA	FAIL	NO	NO	-1.03512	75.3448
ENST00000687800	ENSG00000291177	ENSG00000291177	novel transcript	lncRNA	FAIL	NO	NO	-1.03512	75.3448
ENST00000702258	ENSG00000291177	ENSG00000291177	novel transcript	lncRNA	FAIL	NO	NO	-1.03512	75.3448
ENST00000589657	ENSG00000291177	ENSG00000291177	novel transcript	lncRNA	FAIL	NO	NO	-1.02959	75.3448
ENST00000692100	ENSG00000291176	ENSG00000291176	novel transcript	lncRNA	FAIL	NO	NO	1.15061	52.3664
ENST00000685309	ENSG00000291176	ENSG00000291176	novel transcript	lncRNA	FAIL	NO	NO	1.0179	75.3448
ENST00000443258	ENSG00000291176	ENSG00000291176	novel transcript	lncRNA	FAIL	NO	NO	-1.12833	30.6018
ENST00000685203	ENSG00000291176	ENSG00000291176	novel transcript	lncRNA	FAIL	NO	NO	-1.12818	30.6018
ENST00000690986	ENSG00000291176	ENSG00000291176	novel transcript	lncRNA	FAIL	NO	NO	-1.12818	30.6018
ENST00000702185	ENSG00000291176	ENSG00000291176	novel transcript	lncRNA	FAIL	NO	NO	-1.12818	30.6018
ENST00000702843	ENSG00000291176	ENSG00000291176	novel transcript	lncRNA	FAIL	NO	NO	-1.12818	30.6018
ENST00000692153	ENSG00000291176	ENSG00000291176	novel transcript	lncRNA	FAIL	NO	NO	-1.07923	52.3664
ENST00000684890	ENSG00000291176	ENSG00000291176	novel transcript	lncRNA	FAIL	NO	NO	-1.10068	52.3664
ENST00000685912	ENSG00000291176	ENSG00000291176	novel transcript	lncRNA	FAIL	NO	NO	-1.10068	52.3664
ENST00000687421	ENSG00000291176	ENSG00000291176	novel transcript	lncRNA	FAIL	NO	NO	-1.10068	52.3664
ENST00000687514	ENSG00000291176	ENSG00000291176	novel transcript	lncRNA	FAIL	NO	NO	-1.10068	52.3664
ENST00000687808	ENSG00000291176	ENSG00000291176	novel transcript	lncRNA	FAIL	NO	NO	-1.10068	52.3664
ENST00000688439	ENSG00000291176	ENSG00000291176	novel transcript	lncRNA	FAIL	NO	NO	-1.10068	52.3664
ENST00000688890	ENSG00000291176	ENSG00000291176	novel transcript	lncRNA	FAIL	NO	NO	-1.10068	52.3664
ENST00000690132	ENSG00000291176	ENSG00000291176	novel transcript	lncRNA	FAIL	NO	NO	-1.10068	52.3664
ENST00000690506	ENSG00000291176	ENSG00000291176	novel transcript	lncRNA	FAIL	NO	NO	-1.10068	52.3664
ENST00000692128	ENSG00000291176	ENSG00000291176	novel transcript	lncRNA	FAIL	NO	NO	-1.10068	52.3664
ENST00000692942	ENSG00000291176	ENSG00000291176	novel transcript	lncRNA	FAIL	NO	NO	-1.10068	52.3664
ENST00000692960	ENSG00000291176	ENSG00000291176	novel transcript	lncRNA	FAIL	NO	NO	-1.10068	52.3664
ENST00000693304	ENSG00000291176	ENSG00000291176	novel transcript	lncRNA	FAIL	NO	NO	-1.10068	52.3664
ENST00000701505	ENSG00000291176	ENSG00000291176	novel transcript	lncRNA	FAIL	NO	NO	-1.10068	52.3664
ENST00000702348	ENSG00000291176	ENSG00000291176	novel transcript	lncRNA	FAIL	NO	NO	-1.10068	52.3664
ENST00000702789	ENSG00000291176	ENSG00000291176	novel transcript	lncRNA	FAIL	NO	NO	-1.10068	52.3664
ENST00000702836	ENSG00000291176	ENSG00000291176	novel transcript	lncRNA	FAIL	NO	NO	-1.11419	52.3664
ENST00000685061	ENSG00000291176	ENSG00000291176	novel transcript	lncRNA	FAIL	NO	NO	-1.05307	67.7629
ENST00000685321	ENSG00000291176	ENSG00000291176	novel transcript	lncRNA	FAIL	NO	NO	-1.05307	67.7629
ENST00000685451	ENSG00000291176	ENSG00000291176	novel transcript	lncRNA	FAIL	NO	NO	-1.05307	67.7629
ENST00000685578	ENSG00000291176	ENSG00000291176	novel transcript	lncRNA	FAIL	NO	NO	-1.05307	67.7629
ENST00000685821	ENSG00000291176	ENSG00000291176	novel transcript	lncRNA	FAIL	NO	NO	-1.05307	67.7629
ENST00000686146	ENSG00000291176	ENSG00000291176	novel transcript	lncRNA	FAIL	NO	NO	-1.05307	67.7629
ENST00000686333	ENSG00000291176	ENSG00000291176	novel transcript	lncRNA	FAIL	NO	NO	-1.05307	67.7629
ENST00000686549	ENSG00000291176	ENSG00000291176	novel transcript	lncRNA	FAIL	NO	NO	-1.05307	67.7629
ENST00000686703	ENSG00000291176	ENSG00000291176	novel transcript	lncRNA	FAIL	NO	NO	-1.05307	67.7629
ENST00000687567	ENSG00000291176	ENSG00000291176	novel transcript	lncRNA	FAIL	NO	NO	-1.05307	67.7629
ENST00000687767	ENSG00000291176	ENSG00000291176	novel transcript	lncRNA	FAIL	NO	NO	-1.05307	67.7629
ENST00000688019	ENSG00000291176	ENSG00000291176	novel transcript	lncRNA	FAIL	NO	NO	-1.05307	67.7629
ENST00000689054	ENSG00000291176	ENSG00000291176	novel transcript	lncRNA	FAIL	NO	NO	-1.05307	67.7629
ENST00000689299	ENSG00000291176	ENSG00000291176	novel transcript	lncRNA	FAIL	NO	NO	-1.05307	67.7629
ENST00000689315	ENSG00000291176	ENSG00000291176	novel transcript	lncRNA	FAIL	NO	NO	-1.05307	67.7629
ENST00000689487	ENSG00000291176	ENSG00000291176	novel transcript	lncRNA	FAIL	NO	NO	-1.05307	67.7629
ENST00000689599	ENSG00000291176	ENSG00000291176	novel transcript	lncRNA	FAIL	NO	NO	-1.05307	67.7629
ENST00000690226	ENSG00000291176	ENSG00000291176	novel transcript	lncRNA	FAIL	NO	NO	-1.05307	67.7629
ENST00000690531	ENSG00000291176	ENSG00000291176	novel transcript	lncRNA	FAIL	NO	NO	-1.05307	67.7629
ENST00000690546	ENSG00000291176	ENSG00000291176	novel transcript	lncRNA	FAIL	NO	NO	-1.05307	67.7629
ENST00000690894	ENSG00000291176	ENSG00000291176	novel transcript	lncRNA	FAIL	NO	NO	-1.05307	67.7629
ENST00000691037	ENSG00000291176	ENSG00000291176	novel transcript	lncRNA	FAIL	NO	NO	-1.05307	67.7629
ENST00000691480	ENSG00000291176	ENSG00000291176	novel transcript	lncRNA	FAIL	NO	NO	-1.05307	67.7629
ENST00000691683	ENSG00000291176	ENSG00000291176	novel transcript	lncRNA	FAIL	NO	NO	-1.05307	67.7629
ENST00000691870	ENSG00000291176	ENSG00000291176	novel transcript	lncRNA	FAIL	NO	NO	-1.05307	67.7629
ENST00000692114	ENSG00000291176	ENSG00000291176	novel transcript	lncRNA	FAIL	NO	NO	-1.05307	67.7629
ENST00000692364	ENSG00000291176	ENSG00000291176	novel transcript	lncRNA	FAIL	NO	NO	-1.05307	67.7629
ENST00000692639	ENSG00000291176	ENSG00000291176	novel transcript	lncRNA	FAIL	NO	NO	-1.05307	67.7629
ENST00000700796	ENSG00000291176	ENSG00000291176	novel transcript	lncRNA	FAIL	NO	NO	-1.05307	67.7629
ENST00000701149	ENSG00000291176	ENSG00000291176	novel transcript	lncRNA	FAIL	NO	NO	-1.05307	67.7629
ENST00000701887	ENSG00000291176	ENSG00000291176	novel transcript	lncRNA	FAIL	NO	NO	-1.05307	67.7629
ENST00000702710	ENSG00000291176	ENSG00000291176	novel transcript	lncRNA	FAIL	NO	NO	-1.05307	67.7629
ENST00000702739	ENSG00000291176	ENSG00000291176	novel transcript	lncRNA	FAIL	NO	NO	-1.05307	67.7629
ENST00000702875	ENSG00000291176	ENSG00000291176	novel transcript	lncRNA	FAIL	NO	NO	-1.05307	67.7629
ENST00000467292	ENSG00000291176	ENSG00000291176	novel transcript	lncRNA	FAIL	NO	NO	-1.05278	67.7629
ENST00000686616	ENSG00000291176	ENSG00000291176	novel transcript	lncRNA	FAIL	NO	NO	-1.04739	71.8482
ENST00000693333	ENSG00000291176	ENSG00000291176	novel transcript	lncRNA	FAIL	NO	NO	-1.04739	71.8482
ENST00000701677	ENSG00000291176	ENSG00000291176	novel transcript	lncRNA	FAIL	NO	NO	-1.04739	71.8482
ENST00000483000	ENSG00000291176	ENSG00000291176	novel transcript	lncRNA	FAIL	NO	NO	-1.03506	75.3448
ENST00000687200	ENSG00000291176	ENSG00000291176	novel transcript	lncRNA	FAIL	NO	NO	-1.0294	75.3448
ENST00000691311	ENSG00000291176	ENSG00000291176	novel transcript	lncRNA	FAIL	NO	NO	-1.0294	75.3448
ENST00000701589	ENSG00000291176	ENSG00000291176	novel transcript	lncRNA	FAIL	NO	NO	-1.02441	77.8633
ENST00000686623	ENSG00000291176	ENSG00000291176	novel transcript	lncRNA	FAIL	NO	NO	-1.02726	77.8633
ENST00000701738	ENSG00000291176	ENSG00000291176	novel transcript	lncRNA	FAIL	NO	NO	-1.02726	77.8633
ENST00000692284	ENSG00000291176	ENSG00000291176	novel transcript	lncRNA	FAIL	NO	NO	-1.02527	77.8633
ENST00000684860	ENSG00000291176	ENSG00000291176	novel transcript	lncRNA	FAIL	NO	NO	-1.01932	79.8485
ENST00000686450	ENSG00000291176	ENSG00000291176	novel transcript	lncRNA	FAIL	NO	NO	-1.00989	82.5758
ENST00000687277	ENSG00000291176	ENSG00000291176	novel transcript	lncRNA	FAIL	NO	NO	-1.00989	82.5758
ENST00000701113	ENSG00000291176	ENSG00000291176	novel transcript	lncRNA	FAIL	NO	NO	-1.00989	82.5758
ENST00000579913	ENSG00000291175	ENSG00000291175	novel transcript	lncRNA	FAIL	NO	NO	1.0507	63.2853
ENST00000686949	ENSG00000291175	ENSG00000291175	novel transcript	lncRNA	FAIL	NO	NO	1.03756	71.8482
ENST00000701132	ENSG00000291175	ENSG00000291175	novel transcript	lncRNA	FAIL	NO	NO	1.0416	71.8482
ENST00000619960	ENSG00000291174	ENSG00000291174	novel transcript	lncRNA	FAIL	NO	NO	1.15288	46.2655
ENST00000685970	ENSG00000291174	ENSG00000291174	novel transcript	lncRNA	FAIL	NO	NO	1.06113	67.7629
ENST00000309775	ENSG00000291174	ENSG00000291174	novel transcript	lncRNA	FAIL	NO	NO	1.0185	77.8633
ENST00000702924	ENSG00000291174	ENSG00000291174	novel transcript	lncRNA	FAIL	NO	NO	1.00431	82.5758
ENST00000637877	ENSG00000291174	ENSG00000291174	novel transcript	lncRNA	FAIL	NO	NO	-1.03029	81.3928
ENST00000532510	CASP4LP	ENSG00000291173	caspase 4 like, pseudogene	lncRNA	FAIL	NO	NO	1.02272	71.8482
ENST00000534659	CASP4LP	ENSG00000291173	caspase 4 like, pseudogene	lncRNA	FAIL	NO	NO	1.01787	77.8633
ENST00000530264	CASP4LP	ENSG00000291173	caspase 4 like, pseudogene	lncRNA	FAIL	YES	NO	-1.31051	10.9358
ENST00000527425	CASP4LP	ENSG00000291173	caspase 4 like, pseudogene	lncRNA	FAIL	YES	NO	-1.28695	17.8525
ENST00000527617	CASP4LP	ENSG00000291173	caspase 4 like, pseudogene	lncRNA	FAIL	NO	NO	-1.05216	63.2853
ENST00000528437	CASP4LP	ENSG00000291173	caspase 4 like, pseudogene	lncRNA	FAIL	NO	NO	-1.04027	67.7629
ENST00000531091	CASP4LP	ENSG00000291173	caspase 4 like, pseudogene	lncRNA	FAIL	NO	NO	-1.0274	75.3448
ENST00000527637	CASP4LP	ENSG00000291173	caspase 4 like, pseudogene	lncRNA	FAIL	NO	NO	-1.02573	75.3448
ENST00000685254	CASP4LP	ENSG00000291173	caspase 4 like, pseudogene	lncRNA	FAIL	NO	NO	-1.01565	79.8485
ENST00000702942	CASP4LP	ENSG00000291173	caspase 4 like, pseudogene	lncRNA	FAIL	NO	NO	-1.01298	81.3928
ENST00000685528	ENSG00000291171	ENSG00000291171	novel transcript	lncRNA	FAIL	NO	NO	-1.10221	26.2398
ENST00000689047	ENSG00000291171	ENSG00000291171	novel transcript	lncRNA	FAIL	NO	NO	-1.07818	35.3069
ENST00000443539	ENSG00000291171	ENSG00000291171	novel transcript	lncRNA	FAIL	NO	NO	-1.07281	40.5536
ENST00000690966	ENSG00000291171	ENSG00000291171	novel transcript	lncRNA	FAIL	NO	NO	-1.06777	46.2655
ENST00000488030	ENSG00000291171	ENSG00000291171	novel transcript	lncRNA	FAIL	NO	NO	-1.06227	46.2655
ENST00000689533	ENSG00000291171	ENSG00000291171	novel transcript	lncRNA	FAIL	NO	NO	-1.07341	46.2655
ENST00000613241	ENSG00000291171	ENSG00000291171	novel transcript	lncRNA	FAIL	NO	NO	-1.08905	52.3664
ENST00000537558	ENSG00000291171	ENSG00000291171	novel transcript	lncRNA	FAIL	NO	NO	-1.06187	52.3664
ENST00000539351	ENSG00000291171	ENSG00000291171	novel transcript	lncRNA	FAIL	NO	NO	-1.06187	52.3664
ENST00000407361	ENSG00000291171	ENSG00000291171	novel transcript	lncRNA	FAIL	NO	NO	-1.05646	52.3664
ENST00000539205	ENSG00000291171	ENSG00000291171	novel transcript	lncRNA	FAIL	NO	NO	-1.09602	58.0186
ENST00000392352	ENSG00000291171	ENSG00000291171	novel transcript	lncRNA	FAIL	NO	NO	-1.04782	63.2853
ENST00000700891	ENSG00000291171	ENSG00000291171	novel transcript	lncRNA	FAIL	NO	NO	-1.03857	67.7629
ENST00000701527	ENSG00000291171	ENSG00000291171	novel transcript	lncRNA	FAIL	NO	NO	-1.04725	67.7629
ENST00000688136	ENSG00000291171	ENSG00000291171	novel transcript	lncRNA	FAIL	NO	NO	-1.0429	67.7629
ENST00000475841	ENSG00000291171	ENSG00000291171	novel transcript	lncRNA	FAIL	NO	NO	-1.03084	71.8482
ENST00000332441	ENSG00000291171	ENSG00000291171	novel transcript	lncRNA	FAIL	NO	NO	-1.02469	75.3448
ENST00000446190	ENSG00000291171	ENSG00000291171	novel transcript	lncRNA	FAIL	NO	NO	-1.00459	83.4261
ENST00000656473	ENST00000656473	ENSG00000291170	novel transcript	lncRNA	FAIL	NO	NO	1.0732	58.0186
ENST00000652898	ENST00000652898	ENSG00000291170	novel transcript	lncRNA	FAIL	NO	NO	1.06141	67.7629
ENST00000460854	ENSG00000291168	ENSG00000291168	novel transcript	lncRNA	FAIL	NO	NO	1.07648	67.7629
ENST00000492083	ENSG00000291168	ENSG00000291168	novel transcript	lncRNA	FAIL	NO	NO	-1.0413	71.8482
ENST00000663914	ENSG00000291166	ENSG00000291166	novel transcript	lncRNA	FAIL	NO	NO	1.00563	82.5758
ENST00000671239	ENSG00000291166	ENSG00000291166	novel transcript	lncRNA	FAIL	NO	NO	1.00514	82.5758
ENST00000667970	ENSG00000291166	ENSG00000291166	novel transcript	lncRNA	FAIL	NO	NO	-1.01298	82.5758
ENST00000422957	ENSG00000291165	ENSG00000291165	novel transcript	lncRNA	FAIL	NO	NO	1.00315	82.5758
ENST00000685197	C3P1_ENST00000702631	ENSG00000291164	complement component 3 precursor pseudogene	lncRNA	FAIL	NO	NO	1.11822	40.5536
ENST00000701148	C3P1_ENST00000702631	ENSG00000291164	complement component 3 precursor pseudogene	lncRNA	FAIL	NO	NO	1.11822	40.5536
ENST00000702543	C3P1_ENST00000702631	ENSG00000291164	complement component 3 precursor pseudogene	lncRNA	FAIL	NO	NO	1.11822	40.5536
ENST00000702712	C3P1_ENST00000702631	ENSG00000291164	complement component 3 precursor pseudogene	lncRNA	FAIL	NO	NO	1.05409	67.7629
ENST00000702830	C3P1_ENST00000702631	ENSG00000291164	complement component 3 precursor pseudogene	lncRNA	FAIL	NO	NO	1.05409	67.7629
ENST00000702454	C3P1_ENST00000702631	ENSG00000291164	complement component 3 precursor pseudogene	lncRNA	FAIL	NO	NO	1.02158	77.8633
ENST00000702631	C3P1_ENST00000702631	ENSG00000291164	complement component 3 precursor pseudogene	lncRNA	FAIL	NO	NO	1.02158	77.8633
ENST00000688591	C3P1_ENST00000702631	ENSG00000291164	complement component 3 precursor pseudogene	lncRNA	FAIL	NO	NO	1.00877	81.3928
ENST00000559740	ENSG00000291163	ENSG00000291163	novel transcript	lncRNA	FAIL	NO	NO	-1.03707	67.7629
ENST00000558508	ENSG00000291159	ENSG00000291159	novel transcript	lncRNA	FAIL	NO	NO	1.01565	75.3448
ENST00000427525	ENSG00000291159	ENSG00000291159	novel transcript	lncRNA	FAIL	NO	NO	1.00566	81.3928
ENST00000560678	ENSG00000291159	ENSG00000291159	novel transcript	lncRNA	FAIL	NO	NO	1.00306	82.5758
ENST00000530891	ENSG00000291159	ENSG00000291159	novel transcript	lncRNA	FAIL	NO	NO	1.00157	83.4261
ENST00000690890	ENSG00000291159	ENSG00000291159	novel transcript	lncRNA	FAIL	NO	NO	1.00097	83.4261
ENST00000560416	ENSG00000291159	ENSG00000291159	novel transcript	lncRNA	FAIL	NO	NO	-1.04313	63.2853
ENST00000348993	ENSG00000291159	ENSG00000291159	novel transcript	lncRNA	FAIL	NO	NO	-1.03479	67.7629
ENST00000701318	ENSG00000291159	ENSG00000291159	novel transcript	lncRNA	FAIL	NO	NO	-1.03125	75.3448
ENST00000558612	ENSG00000291159	ENSG00000291159	novel transcript	lncRNA	FAIL	NO	NO	-1.01201	81.3928
ENST00000560543	ENSG00000291159	ENSG00000291159	novel transcript	lncRNA	FAIL	NO	NO	-1.00779	82.5758
ENST00000649495	ENSG00000291159	ENSG00000291159	novel transcript	lncRNA	FAIL	NO	NO	-1.00243	83.9706
ENST00000652343	LINC00869	ENSG00000291158	long intergenic non-protein coding RNA 869	lncRNA	FAIL	NO	NO	1.16221	40.5536
ENST00000610297	LINC00869	ENSG00000291158	long intergenic non-protein coding RNA 869	lncRNA	FAIL	NO	NO	1.13365	46.2655
ENST00000429388	LINC00869	ENSG00000291158	long intergenic non-protein coding RNA 869	lncRNA	FAIL	YES	NO	1.20368	52.3664
ENST00000622079	LINC00869	ENSG00000291158	long intergenic non-protein coding RNA 869	lncRNA	FAIL	NO	NO	1.14574	52.3664
ENST00000435115	LINC00869	ENSG00000291158	long intergenic non-protein coding RNA 869	lncRNA	FAIL	NO	NO	1.04556	67.7629
ENST00000430442	LINC00869	ENSG00000291158	long intergenic non-protein coding RNA 869	lncRNA	FAIL	NO	NO	1.04314	71.8482
ENST00000610578	LINC00869	ENSG00000291158	long intergenic non-protein coding RNA 869	lncRNA	FAIL	NO	NO	1.04962	71.8482
ENST00000439719	LINC00869	ENSG00000291158	long intergenic non-protein coding RNA 869	lncRNA	FAIL	NO	NO	-1.03928	75.3448
ENST00000433695	ENSG00000291156	ENSG00000291156	novel transcript	lncRNA	FAIL	NO	NO	1.04659	67.7629
ENST00000451054	ENSG00000291156	ENSG00000291156	novel transcript	lncRNA	FAIL	NO	NO	1.04957	71.8482
ENST00000702922	ENSG00000291156	ENSG00000291156	novel transcript	lncRNA	FAIL	NO	NO	1.01466	77.8633
ENST00000692821	ENSG00000291156	ENSG00000291156	novel transcript	lncRNA	FAIL	NO	NO	1.01199	77.8633
ENST00000688131	ENSG00000291156	ENSG00000291156	novel transcript	lncRNA	FAIL	NO	NO	1.00347	82.5758
ENST00000685011	ENSG00000291156	ENSG00000291156	novel transcript	lncRNA	FAIL	NO	NO	-1.01031	81.3928
ENST00000456409	ENSG00000291156	ENSG00000291156	novel transcript	lncRNA	FAIL	NO	NO	-1.00191	83.9706
ENST00000394517	ENSG00000291156	ENSG00000291156	novel transcript	lncRNA	FAIL	NO	NO	-1.00094	84.027
ENST00000439237	CT75_ENST00000424010	ENSG00000291155	cancer/testis associated transcript 75	lncRNA	FAIL	NO	NO	1.06014	58.0186
ENST00000691960	CT75_ENST00000424010	ENSG00000291155	cancer/testis associated transcript 75	lncRNA	FAIL	NO	NO	1.03958	63.2853
ENST00000429475	CT75_ENST00000424010	ENSG00000291155	cancer/testis associated transcript 75	lncRNA	FAIL	NO	NO	1.00997	77.8633
ENST00000424010	CT75_ENST00000424010	ENSG00000291155	cancer/testis associated transcript 75	lncRNA	FAIL	NO	NO	-1.00674	83.4261
ENST00000446532	CT75_ENST00000424010	ENSG00000291155	cancer/testis associated transcript 75	lncRNA	FAIL	NO	NO	-1.00136	84.027
ENST00000555502	CT75_ENST00000424010	ENSG00000291155	cancer/testis associated transcript 75	lncRNA	FAIL	NO	NO	-1.00031	84.027
ENST00000701880	PMS2P4	ENSG00000291154	PMS1 homolog 2, mismatch repair system component pseudogene 4	lncRNA	FAIL	NO	NO	1.0538	63.2853
ENST00000685583	PMS2P4	ENSG00000291154	PMS1 homolog 2, mismatch repair system component pseudogene 4	lncRNA	FAIL	NO	NO	1.01635	77.8633
ENST00000686900	PMS2P4	ENSG00000291154	PMS1 homolog 2, mismatch repair system component pseudogene 4	lncRNA	FAIL	NO	NO	1.01635	77.8633
ENST00000688238	PMS2P4	ENSG00000291154	PMS1 homolog 2, mismatch repair system component pseudogene 4	lncRNA	FAIL	NO	NO	1.01635	77.8633
ENST00000689385	PMS2P4	ENSG00000291154	PMS1 homolog 2, mismatch repair system component pseudogene 4	lncRNA	FAIL	NO	NO	1.01635	77.8633
ENST00000689653	PMS2P4	ENSG00000291154	PMS1 homolog 2, mismatch repair system component pseudogene 4	lncRNA	FAIL	NO	NO	1.01635	77.8633
ENST00000689855	PMS2P4	ENSG00000291154	PMS1 homolog 2, mismatch repair system component pseudogene 4	lncRNA	FAIL	NO	NO	1.01635	77.8633
ENST00000689908	PMS2P4	ENSG00000291154	PMS1 homolog 2, mismatch repair system component pseudogene 4	lncRNA	FAIL	NO	NO	1.01635	77.8633
ENST00000693356	PMS2P4	ENSG00000291154	PMS1 homolog 2, mismatch repair system component pseudogene 4	lncRNA	FAIL	NO	NO	1.01635	77.8633
ENST00000693761	PMS2P4	ENSG00000291154	PMS1 homolog 2, mismatch repair system component pseudogene 4	lncRNA	FAIL	NO	NO	1.01635	77.8633
ENST00000700972	PMS2P4	ENSG00000291154	PMS1 homolog 2, mismatch repair system component pseudogene 4	lncRNA	FAIL	NO	NO	1.01635	77.8633
ENST00000701762	PMS2P4	ENSG00000291154	PMS1 homolog 2, mismatch repair system component pseudogene 4	lncRNA	FAIL	NO	NO	1.01635	77.8633
ENST00000702888	PMS2P4	ENSG00000291154	PMS1 homolog 2, mismatch repair system component pseudogene 4	lncRNA	FAIL	NO	NO	1.01635	77.8633
ENST00000702896	PMS2P4	ENSG00000291154	PMS1 homolog 2, mismatch repair system component pseudogene 4	lncRNA	FAIL	NO	NO	1.01635	77.8633
ENST00000687143	PMS2P4	ENSG00000291154	PMS1 homolog 2, mismatch repair system component pseudogene 4	lncRNA	FAIL	NO	NO	1.01649	77.8633
ENST00000702517	PMS2P4	ENSG00000291154	PMS1 homolog 2, mismatch repair system component pseudogene 4	lncRNA	FAIL	NO	NO	1.01649	77.8633
ENST00000693083	PMS2P4	ENSG00000291154	PMS1 homolog 2, mismatch repair system component pseudogene 4	lncRNA	FAIL	NO	NO	1.00947	79.8485
ENST00000702514	PMS2P4	ENSG00000291154	PMS1 homolog 2, mismatch repair system component pseudogene 4	lncRNA	FAIL	NO	NO	1.00947	79.8485
ENST00000702895	PMS2P4	ENSG00000291154	PMS1 homolog 2, mismatch repair system component pseudogene 4	lncRNA	FAIL	NO	NO	1.00933	81.3928
ENST00000414507	PMS2P4	ENSG00000291154	PMS1 homolog 2, mismatch repair system component pseudogene 4	lncRNA	FAIL	NO	NO	1.00121	83.4261
ENST00000700997	PMS2P4	ENSG00000291154	PMS1 homolog 2, mismatch repair system component pseudogene 4	lncRNA	FAIL	NO	NO	1.00111	83.4261
ENST00000692171	PMS2P4	ENSG00000291154	PMS1 homolog 2, mismatch repair system component pseudogene 4	lncRNA	FAIL	NO	NO	-1.08628	46.2655
ENST00000684859	PMS2P4	ENSG00000291154	PMS1 homolog 2, mismatch repair system component pseudogene 4	lncRNA	FAIL	NO	NO	-1.08613	46.2655
ENST00000701918	PMS2P4	ENSG00000291154	PMS1 homolog 2, mismatch repair system component pseudogene 4	lncRNA	FAIL	NO	NO	-1.08613	46.2655
ENST00000702855	PMS2P4	ENSG00000291154	PMS1 homolog 2, mismatch repair system component pseudogene 4	lncRNA	FAIL	NO	NO	-1.11358	46.2655
ENST00000702798	PMS2P4	ENSG00000291154	PMS1 homolog 2, mismatch repair system component pseudogene 4	lncRNA	FAIL	NO	NO	-1.08343	52.3664
ENST00000685318	PMS2P4	ENSG00000291154	PMS1 homolog 2, mismatch repair system component pseudogene 4	lncRNA	FAIL	NO	NO	-1.07938	52.3664
ENST00000689629	PMS2P4	ENSG00000291154	PMS1 homolog 2, mismatch repair system component pseudogene 4	lncRNA	FAIL	NO	NO	-1.07938	52.3664
ENST00000690253	PMS2P4	ENSG00000291154	PMS1 homolog 2, mismatch repair system component pseudogene 4	lncRNA	FAIL	NO	NO	-1.07938	52.3664
ENST00000691713	PMS2P4	ENSG00000291154	PMS1 homolog 2, mismatch repair system component pseudogene 4	lncRNA	FAIL	NO	NO	-1.07938	52.3664
ENST00000692360	PMS2P4	ENSG00000291154	PMS1 homolog 2, mismatch repair system component pseudogene 4	lncRNA	FAIL	NO	NO	-1.07938	52.3664
ENST00000701486	PMS2P4	ENSG00000291154	PMS1 homolog 2, mismatch repair system component pseudogene 4	lncRNA	FAIL	NO	NO	-1.06585	58.0186
ENST00000685978	PMS2P4	ENSG00000291154	PMS1 homolog 2, mismatch repair system component pseudogene 4	lncRNA	FAIL	NO	NO	-1.06186	63.2853
ENST00000688809	PMS2P4	ENSG00000291154	PMS1 homolog 2, mismatch repair system component pseudogene 4	lncRNA	FAIL	NO	NO	-1.06069	63.2853
ENST00000702199	PMS2P4	ENSG00000291154	PMS1 homolog 2, mismatch repair system component pseudogene 4	lncRNA	FAIL	NO	NO	-1.04551	67.7629
ENST00000688710	PMS2P4	ENSG00000291154	PMS1 homolog 2, mismatch repair system component pseudogene 4	lncRNA	FAIL	NO	NO	-1.05132	67.7629
ENST00000689043	PMS2P4	ENSG00000291154	PMS1 homolog 2, mismatch repair system component pseudogene 4	lncRNA	FAIL	NO	NO	-1.05132	67.7629
ENST00000700964	PMS2P4	ENSG00000291154	PMS1 homolog 2, mismatch repair system component pseudogene 4	lncRNA	FAIL	NO	NO	-1.05132	67.7629
ENST00000702885	PMS2P4	ENSG00000291154	PMS1 homolog 2, mismatch repair system component pseudogene 4	lncRNA	FAIL	NO	NO	-1.05132	67.7629
ENST00000688434	PMS2P4	ENSG00000291154	PMS1 homolog 2, mismatch repair system component pseudogene 4	lncRNA	FAIL	NO	NO	-1.04016	67.7629
ENST00000701710	PMS2P4	ENSG00000291154	PMS1 homolog 2, mismatch repair system component pseudogene 4	lncRNA	FAIL	NO	NO	-1.04016	67.7629
ENST00000688815	PMS2P4	ENSG00000291154	PMS1 homolog 2, mismatch repair system component pseudogene 4	lncRNA	FAIL	NO	NO	-1.03944	71.8482
ENST00000702902	PMS2P4	ENSG00000291154	PMS1 homolog 2, mismatch repair system component pseudogene 4	lncRNA	FAIL	NO	NO	-1.04507	71.8482
ENST00000689554	PMS2P4	ENSG00000291154	PMS1 homolog 2, mismatch repair system component pseudogene 4	lncRNA	FAIL	NO	NO	-1.03929	71.8482
ENST00000691514	PMS2P4	ENSG00000291154	PMS1 homolog 2, mismatch repair system component pseudogene 4	lncRNA	FAIL	NO	NO	-1.04016	71.8482
ENST00000701927	PMS2P4	ENSG00000291154	PMS1 homolog 2, mismatch repair system component pseudogene 4	lncRNA	FAIL	NO	NO	-1.04016	71.8482
ENST00000702684	PMS2P4	ENSG00000291154	PMS1 homolog 2, mismatch repair system component pseudogene 4	lncRNA	FAIL	NO	NO	-1.04016	71.8482
ENST00000685171	PMS2P4	ENSG00000291154	PMS1 homolog 2, mismatch repair system component pseudogene 4	lncRNA	FAIL	NO	NO	-1.03756	75.3448
ENST00000686561	PMS2P4	ENSG00000291154	PMS1 homolog 2, mismatch repair system component pseudogene 4	lncRNA	FAIL	NO	NO	-1.03756	75.3448
ENST00000686719	PMS2P4	ENSG00000291154	PMS1 homolog 2, mismatch repair system component pseudogene 4	lncRNA	FAIL	NO	NO	-1.03756	75.3448
ENST00000687432	PMS2P4	ENSG00000291154	PMS1 homolog 2, mismatch repair system component pseudogene 4	lncRNA	FAIL	NO	NO	-1.03756	75.3448
ENST00000687826	PMS2P4	ENSG00000291154	PMS1 homolog 2, mismatch repair system component pseudogene 4	lncRNA	FAIL	NO	NO	-1.03756	75.3448
ENST00000688358	PMS2P4	ENSG00000291154	PMS1 homolog 2, mismatch repair system component pseudogene 4	lncRNA	FAIL	NO	NO	-1.03756	75.3448
ENST00000688599	PMS2P4	ENSG00000291154	PMS1 homolog 2, mismatch repair system component pseudogene 4	lncRNA	FAIL	NO	NO	-1.03756	75.3448
ENST00000688728	PMS2P4	ENSG00000291154	PMS1 homolog 2, mismatch repair system component pseudogene 4	lncRNA	FAIL	NO	NO	-1.03756	75.3448
ENST00000689028	PMS2P4	ENSG00000291154	PMS1 homolog 2, mismatch repair system component pseudogene 4	lncRNA	FAIL	NO	NO	-1.03756	75.3448
ENST00000689774	PMS2P4	ENSG00000291154	PMS1 homolog 2, mismatch repair system component pseudogene 4	lncRNA	FAIL	NO	NO	-1.03756	75.3448
ENST00000690440	PMS2P4	ENSG00000291154	PMS1 homolog 2, mismatch repair system component pseudogene 4	lncRNA	FAIL	NO	NO	-1.03756	75.3448
ENST00000690639	PMS2P4	ENSG00000291154	PMS1 homolog 2, mismatch repair system component pseudogene 4	lncRNA	FAIL	NO	NO	-1.03756	75.3448
ENST00000690886	PMS2P4	ENSG00000291154	PMS1 homolog 2, mismatch repair system component pseudogene 4	lncRNA	FAIL	NO	NO	-1.03756	75.3448
ENST00000691005	PMS2P4	ENSG00000291154	PMS1 homolog 2, mismatch repair system component pseudogene 4	lncRNA	FAIL	NO	NO	-1.03756	75.3448
ENST00000691384	PMS2P4	ENSG00000291154	PMS1 homolog 2, mismatch repair system component pseudogene 4	lncRNA	FAIL	NO	NO	-1.03756	75.3448
ENST00000691806	PMS2P4	ENSG00000291154	PMS1 homolog 2, mismatch repair system component pseudogene 4	lncRNA	FAIL	NO	NO	-1.03756	75.3448
ENST00000692496	PMS2P4	ENSG00000291154	PMS1 homolog 2, mismatch repair system component pseudogene 4	lncRNA	FAIL	NO	NO	-1.03756	75.3448
ENST00000701976	PMS2P4	ENSG00000291154	PMS1 homolog 2, mismatch repair system component pseudogene 4	lncRNA	FAIL	NO	NO	-1.03756	75.3448
ENST00000702340	PMS2P4	ENSG00000291154	PMS1 homolog 2, mismatch repair system component pseudogene 4	lncRNA	FAIL	NO	NO	-1.03756	75.3448
ENST00000702613	PMS2P4	ENSG00000291154	PMS1 homolog 2, mismatch repair system component pseudogene 4	lncRNA	FAIL	NO	NO	-1.03756	75.3448
ENST00000702693	PMS2P4	ENSG00000291154	PMS1 homolog 2, mismatch repair system component pseudogene 4	lncRNA	FAIL	NO	NO	-1.03756	75.3448
ENST00000702723	PMS2P4	ENSG00000291154	PMS1 homolog 2, mismatch repair system component pseudogene 4	lncRNA	FAIL	NO	NO	-1.03756	75.3448
ENST00000702768	PMS2P4	ENSG00000291154	PMS1 homolog 2, mismatch repair system component pseudogene 4	lncRNA	FAIL	NO	NO	-1.03756	75.3448
ENST00000686389	PMS2P4	ENSG00000291154	PMS1 homolog 2, mismatch repair system component pseudogene 4	lncRNA	FAIL	NO	NO	-1.03469	75.3448
ENST00000689281	PMS2P4	ENSG00000291154	PMS1 homolog 2, mismatch repair system component pseudogene 4	lncRNA	FAIL	NO	NO	-1.03469	75.3448
ENST00000690241	PMS2P4	ENSG00000291154	PMS1 homolog 2, mismatch repair system component pseudogene 4	lncRNA	FAIL	NO	NO	-1.03469	75.3448
ENST00000687680	PMS2P4	ENSG00000291154	PMS1 homolog 2, mismatch repair system component pseudogene 4	lncRNA	FAIL	NO	NO	-1.02342	77.8633
ENST00000691782	PMS2P4	ENSG00000291154	PMS1 homolog 2, mismatch repair system component pseudogene 4	lncRNA	FAIL	NO	NO	-1.02087	79.8485
ENST00000701737	PMS2P4	ENSG00000291154	PMS1 homolog 2, mismatch repair system component pseudogene 4	lncRNA	FAIL	NO	NO	-1.0196	81.3928
ENST00000430244	STAG3L4	ENSG00000291153	stromal antigen 3-like 4 (pseudogene)	lncRNA	FAIL	NO	NO	1.03315	67.7629
ENST00000647855	STAG3L4	ENSG00000291153	stromal antigen 3-like 4 (pseudogene)	lncRNA	FAIL	NO	NO	1.00686	79.8485
ENST00000689458	STAG3L4	ENSG00000291153	stromal antigen 3-like 4 (pseudogene)	lncRNA	FAIL	NO	NO	1.00389	82.5758
ENST00000472361	STAG3L4	ENSG00000291153	stromal antigen 3-like 4 (pseudogene)	lncRNA	FAIL	NO	NO	-1.06256	58.0186
ENST00000689978	STAG3L4	ENSG00000291153	stromal antigen 3-like 4 (pseudogene)	lncRNA	FAIL	NO	NO	-1.03785	67.7629
ENST00000691248	STAG3L4	ENSG00000291153	stromal antigen 3-like 4 (pseudogene)	lncRNA	FAIL	NO	NO	-1.03843	71.8482
ENST00000687534	STAG3L4	ENSG00000291153	stromal antigen 3-like 4 (pseudogene)	lncRNA	FAIL	NO	NO	-1.02997	71.8482
ENST00000689067	STAG3L4	ENSG00000291153	stromal antigen 3-like 4 (pseudogene)	lncRNA	FAIL	NO	NO	-1.00737	82.5758
ENST00000416602	STAG3L4	ENSG00000291153	stromal antigen 3-like 4 (pseudogene)	lncRNA	FAIL	NO	NO	-1.00327	83.9706
ENST00000685034	SBDSP1	ENSG00000291152	SBDS pseudogene 1	lncRNA	FAIL	NO	NO	-1.17838	8.58074
ENST00000691023	SBDSP1	ENSG00000291152	SBDS pseudogene 1	lncRNA	FAIL	NO	NO	-1.1774	10.9358
ENST00000702913	SBDSP1	ENSG00000291152	SBDS pseudogene 1	lncRNA	FAIL	NO	NO	-1.1774	10.9358
ENST00000423945	SBDSP1	ENSG00000291152	SBDS pseudogene 1	lncRNA	FAIL	NO	NO	-1.16818	10.9358
ENST00000415772	SBDSP1	ENSG00000291152	SBDS pseudogene 1	lncRNA	FAIL	NO	NO	-1.17648	17.8525
ENST00000437201	SBDSP1	ENSG00000291152	SBDS pseudogene 1	lncRNA	FAIL	NO	NO	-1.11471	58.0186
ENST00000456312	SBDSP1	ENSG00000291152	SBDS pseudogene 1	lncRNA	FAIL	NO	NO	-1.05247	71.8482
ENST00000687920	NSUN5P1	ENSG00000291151	NSUN5 pseudogene 1	lncRNA	FAIL	NO	NO	1.1704	46.2655
ENST00000688076	NSUN5P1	ENSG00000291151	NSUN5 pseudogene 1	lncRNA	FAIL	NO	NO	1.1704	46.2655
ENST00000689132	NSUN5P1	ENSG00000291151	NSUN5 pseudogene 1	lncRNA	FAIL	NO	NO	1.1704	46.2655
ENST00000701031	NSUN5P1	ENSG00000291151	NSUN5 pseudogene 1	lncRNA	FAIL	NO	NO	1.1704	46.2655
ENST00000701420	NSUN5P1	ENSG00000291151	NSUN5 pseudogene 1	lncRNA	FAIL	NO	NO	1.1704	46.2655
ENST00000702174	NSUN5P1	ENSG00000291151	NSUN5 pseudogene 1	lncRNA	FAIL	NO	NO	1.1704	46.2655
ENST00000702835	NSUN5P1	ENSG00000291151	NSUN5 pseudogene 1	lncRNA	FAIL	NO	NO	1.1704	46.2655
ENST00000702992	NSUN5P1	ENSG00000291151	NSUN5 pseudogene 1	lncRNA	FAIL	NO	NO	1.1704	46.2655
ENST00000422386	NSUN5P1	ENSG00000291151	NSUN5 pseudogene 1	lncRNA	FAIL	NO	NO	1.11113	52.3664
ENST00000428392	NSUN5P1	ENSG00000291151	NSUN5 pseudogene 1	lncRNA	FAIL	NO	NO	1.11113	52.3664
ENST00000689022	NSUN5P1	ENSG00000291151	NSUN5 pseudogene 1	lncRNA	FAIL	NO	NO	1.11095	52.3664
ENST00000691741	NSUN5P1	ENSG00000291151	NSUN5 pseudogene 1	lncRNA	FAIL	NO	NO	1.11095	52.3664
ENST00000691865	NSUN5P1	ENSG00000291151	NSUN5 pseudogene 1	lncRNA	FAIL	NO	NO	1.11095	52.3664
ENST00000692954	NSUN5P1	ENSG00000291151	NSUN5 pseudogene 1	lncRNA	FAIL	NO	NO	1.11095	52.3664
ENST00000693166	NSUN5P1	ENSG00000291151	NSUN5 pseudogene 1	lncRNA	FAIL	NO	NO	1.11095	52.3664
ENST00000693244	NSUN5P1	ENSG00000291151	NSUN5 pseudogene 1	lncRNA	FAIL	NO	NO	1.11095	52.3664
ENST00000457988	NSUN5P1	ENSG00000291151	NSUN5 pseudogene 1	lncRNA	FAIL	NO	NO	1.06574	63.2853
ENST00000687621	NSUN5P1	ENSG00000291151	NSUN5 pseudogene 1	lncRNA	FAIL	NO	NO	1.0654	63.2853
ENST00000393633	NSUN5P1	ENSG00000291151	NSUN5 pseudogene 1	lncRNA	FAIL	NO	NO	1.05859	67.7629
ENST00000691132	NSUN5P1	ENSG00000291151	NSUN5 pseudogene 1	lncRNA	FAIL	NO	NO	1.02726	75.3448
ENST00000702492	NSUN5P1	ENSG00000291151	NSUN5 pseudogene 1	lncRNA	FAIL	NO	NO	1.00723	81.3928
ENST00000609777	LSP1P5	ENSG00000291150	LSP1 pseudogene 5	lncRNA	FAIL	NO	NO	1.11879	63.2853
ENST00000702611	ENSG00000291149	ENSG00000291149	novel transcript	lncRNA	FAIL	NO	NO	1.04913	67.7629
ENST00000471316	ENSG00000291149	ENSG00000291149	novel transcript	lncRNA	FAIL	NO	NO	1.04911	67.7629
ENST00000468266	ENSG00000291149	ENSG00000291149	novel transcript	lncRNA	FAIL	NO	NO	-1.11538	30.6018
ENST00000425474	AZGP1P1	ENSG00000291148	AZGP1 pseudogene 1	lncRNA	FAIL	NO	NO	-1.08523	58.0186
ENST00000622435	ENSG00000291147	ENSG00000291147	novel transcript	lncRNA	FAIL	NO	NO	1.11881	35.3069
ENST00000685837	ENSG00000291147	ENSG00000291147	novel transcript	lncRNA	FAIL	NO	NO	1.08237	46.2655
ENST00000614114	ENSG00000291147	ENSG00000291147	novel transcript	lncRNA	FAIL	NO	NO	1.07926	46.2655
ENST00000682782	ENSG00000291147	ENSG00000291147	novel transcript	lncRNA	FAIL	NO	NO	1.06925	46.2655
ENST00000683938	ENSG00000291147	ENSG00000291147	novel transcript	lncRNA	FAIL	NO	NO	1.10282	58.0186
ENST00000431796	ENSG00000291147	ENSG00000291147	novel transcript	lncRNA	FAIL	NO	NO	1.05426	58.0186
ENST00000444990	ENSG00000291147	ENSG00000291147	novel transcript	lncRNA	FAIL	NO	NO	1.05347	63.2853
ENST00000692555	ENSG00000291147	ENSG00000291147	novel transcript	lncRNA	FAIL	NO	NO	1.038	63.2853
ENST00000456398	ENSG00000291147	ENSG00000291147	novel transcript	lncRNA	FAIL	NO	NO	1.04527	67.7629
ENST00000433444	ENSG00000291147	ENSG00000291147	novel transcript	lncRNA	FAIL	NO	NO	1.02664	77.8633
ENST00000682139	ENSG00000291147	ENSG00000291147	novel transcript	lncRNA	FAIL	NO	NO	1.0265	77.8633
ENST00000685019	RP9P_ENST00000381639	ENSG00000291146	RP9 pseudogene	lncRNA	FAIL	NO	NO	-1.04551	71.8482
ENST00000381639	RP9P_ENST00000381639	ENSG00000291146	RP9 pseudogene	lncRNA	FAIL	NO	NO	-1.02098	79.8485
ENST00000702940	RP9P_ENST00000381639	ENSG00000291146	RP9 pseudogene	lncRNA	FAIL	NO	NO	-1.00403	83.7867
ENST00000702671	PPP5D1P	ENSG00000291145	PPP5 tetratricopeptide repeat domain containing 1, pseudogene	lncRNA	FAIL	NO	NO	1.18394	35.3069
ENST00000595691	PPP5D1P	ENSG00000291145	PPP5 tetratricopeptide repeat domain containing 1, pseudogene	lncRNA	FAIL	YES	NO	1.20422	46.2655
ENST00000593359	PPP5D1P	ENSG00000291145	PPP5 tetratricopeptide repeat domain containing 1, pseudogene	lncRNA	FAIL	NO	NO	1.08738	52.3664
ENST00000414155	PPP5D1P	ENSG00000291145	PPP5 tetratricopeptide repeat domain containing 1, pseudogene	lncRNA	FAIL	NO	NO	-1.10182	26.2398
ENST00000602017	PPP5D1P	ENSG00000291145	PPP5 tetratricopeptide repeat domain containing 1, pseudogene	lncRNA	FAIL	NO	NO	-1.01146	82.5758
ENST00000687315	ENSG00000291144	ENSG00000291144	novel transcript	lncRNA	FAIL	NO	NO	-1.05059	63.2853
ENST00000685350	ENSG00000291144	ENSG00000291144	novel transcript	lncRNA	FAIL	NO	NO	-1.03699	75.3448
ENST00000688083	ENSG00000291144	ENSG00000291144	novel transcript	lncRNA	FAIL	NO	NO	-1.03699	75.3448
ENST00000690302	ENSG00000291144	ENSG00000291144	novel transcript	lncRNA	FAIL	NO	NO	-1.03699	75.3448
ENST00000690343	ENSG00000291144	ENSG00000291144	novel transcript	lncRNA	FAIL	NO	NO	-1.03699	75.3448
ENST00000691418	ENSG00000291144	ENSG00000291144	novel transcript	lncRNA	FAIL	NO	NO	-1.03699	75.3448
ENST00000692525	ENSG00000291144	ENSG00000291144	novel transcript	lncRNA	FAIL	NO	NO	-1.03699	75.3448
ENST00000693118	ENSG00000291144	ENSG00000291144	novel transcript	lncRNA	FAIL	NO	NO	-1.03699	75.3448
ENST00000641797	ENSG00000291144	ENSG00000291144	novel transcript	lncRNA	FAIL	NO	NO	-1.0369	75.3448
ENST00000702907	ENSG00000291143	ENSG00000291143	novel transcript	lncRNA	FAIL	NO	NO	1.06762	52.3664
ENST00000702834	ENSG00000291143	ENSG00000291143	novel transcript	lncRNA	FAIL	NO	NO	1.05278	63.2853
ENST00000687034	ENSG00000291143	ENSG00000291143	novel transcript	lncRNA	FAIL	NO	NO	1.0416	67.7629
ENST00000526769	ENSG00000291143	ENSG00000291143	novel transcript	lncRNA	FAIL	NO	NO	-1.00124	84.027
ENST00000701383	EMBP1	ENSG00000291141	embigin pseudogene 1	lncRNA	FAIL	NO	NO	1.06245	67.7629
ENST00000618253	EMBP1	ENSG00000291141	embigin pseudogene 1	lncRNA	FAIL	NO	NO	1.05992	67.7629
ENST00000648011	EMBP1	ENSG00000291141	embigin pseudogene 1	lncRNA	FAIL	NO	NO	1.05992	67.7629
ENST00000692042	EMBP1	ENSG00000291141	embigin pseudogene 1	lncRNA	FAIL	NO	NO	1.05907	67.7629
ENST00000622787	EMBP1	ENSG00000291141	embigin pseudogene 1	lncRNA	FAIL	NO	NO	-1.03914	71.8482
ENST00000689168	AMZ2P1	ENSG00000291140	AMZ2 pseudogene 1	lncRNA	FAIL	NO	NO	1.01579	77.8633
ENST00000691709	AMZ2P1	ENSG00000291140	AMZ2 pseudogene 1	lncRNA	FAIL	NO	NO	1.00863	81.3928
ENST00000688372	AMZ2P1	ENSG00000291140	AMZ2 pseudogene 1	lncRNA	FAIL	NO	NO	-1.11589	52.3664
ENST00000690225	AMZ2P1	ENSG00000291140	AMZ2 pseudogene 1	lncRNA	FAIL	NO	NO	-1.0697	58.0186
ENST00000702892	AMZ2P1	ENSG00000291140	AMZ2 pseudogene 1	lncRNA	FAIL	NO	NO	-1.1016	58.0186
ENST00000691343	AMZ2P1	ENSG00000291140	AMZ2 pseudogene 1	lncRNA	FAIL	NO	NO	-1.13682	63.2853
ENST00000684992	AMZ2P1	ENSG00000291140	AMZ2 pseudogene 1	lncRNA	FAIL	NO	NO	-1.04565	63.2853
ENST00000686520	AMZ2P1	ENSG00000291140	AMZ2 pseudogene 1	lncRNA	FAIL	NO	NO	-1.06319	67.7629
ENST00000685100	AMZ2P1	ENSG00000291140	AMZ2 pseudogene 1	lncRNA	FAIL	NO	NO	-1.04189	67.7629
ENST00000686661	AMZ2P1	ENSG00000291140	AMZ2 pseudogene 1	lncRNA	FAIL	NO	NO	-1.0576	67.7629
ENST00000430983	AMZ2P1	ENSG00000291140	AMZ2 pseudogene 1	lncRNA	FAIL	NO	NO	-1.02979	71.8482
ENST00000687667	AMZ2P1	ENSG00000291140	AMZ2 pseudogene 1	lncRNA	FAIL	NO	NO	-1.03254	71.8482
ENST00000693419	AMZ2P1	ENSG00000291140	AMZ2 pseudogene 1	lncRNA	FAIL	NO	NO	-1.03054	75.3448
ENST00000702644	AMZ2P1	ENSG00000291140	AMZ2 pseudogene 1	lncRNA	FAIL	NO	NO	-1.01861	77.8633
ENST00000702522	AMZ2P1	ENSG00000291140	AMZ2 pseudogene 1	lncRNA	FAIL	NO	NO	-1.02101	77.8633
ENST00000690232	AMZ2P1	ENSG00000291140	AMZ2 pseudogene 1	lncRNA	FAIL	NO	NO	-1.01819	81.3928
ENST00000690715	AMZ2P1	ENSG00000291140	AMZ2 pseudogene 1	lncRNA	FAIL	NO	NO	-1.00933	82.5758
ENST00000397713	AMZ2P1	ENSG00000291140	AMZ2 pseudogene 1	lncRNA	FAIL	NO	NO	-1.00337	83.7867
ENST00000690613	AMZ2P1	ENSG00000291140	AMZ2 pseudogene 1	lncRNA	FAIL	NO	NO	-1.00014	84.027
ENST00000411491	DPY19L2P2	ENSG00000291139	DPY19L2 pseudogene 2	lncRNA	FAIL	NO	NO	1.04127	63.2853
ENST00000691976	DPY19L2P2	ENSG00000291139	DPY19L2 pseudogene 2	lncRNA	FAIL	NO	NO	1.0314	71.8482
ENST00000438364	DPY19L2P2	ENSG00000291139	DPY19L2 pseudogene 2	lncRNA	FAIL	NO	NO	-1.06981	46.2655
ENST00000446373	DPY19L2P2	ENSG00000291139	DPY19L2 pseudogene 2	lncRNA	FAIL	NO	NO	-1.00873	81.3928
ENST00000692135	ENSG00000291138	ENSG00000291138	novel transcript	lncRNA	FAIL	NO	NO	1.11466	40.5536
ENST00000606395	ENSG00000291138	ENSG00000291138	novel transcript	lncRNA	FAIL	NO	NO	-1.01519	79.8485
ENST00000607656	ENSG00000291138	ENSG00000291138	novel transcript	lncRNA	FAIL	NO	NO	-1.00875	82.5758
ENST00000701657	GBAP1	ENSG00000291137	glucosylceramidase beta pseudogene 1	lncRNA	FAIL	NO	NO	1.17658	35.3069
ENST00000689837	GBAP1	ENSG00000291137	glucosylceramidase beta pseudogene 1	lncRNA	FAIL	NO	NO	1.16781	35.3069
ENST00000702823	GBAP1	ENSG00000291137	glucosylceramidase beta pseudogene 1	lncRNA	FAIL	NO	NO	1.12928	40.5536
ENST00000687347	GBAP1	ENSG00000291137	glucosylceramidase beta pseudogene 1	lncRNA	FAIL	NO	NO	1.08463	46.2655
ENST00000702877	GBAP1	ENSG00000291137	glucosylceramidase beta pseudogene 1	lncRNA	FAIL	NO	NO	1.10129	46.2655
ENST00000368374	GBAP1	ENSG00000291137	glucosylceramidase beta pseudogene 1	lncRNA	FAIL	NO	NO	1.09256	52.3664
ENST00000702678	GBAP1	ENSG00000291137	glucosylceramidase beta pseudogene 1	lncRNA	FAIL	NO	NO	1.06334	58.0186
ENST00000702634	GBAP1	ENSG00000291137	glucosylceramidase beta pseudogene 1	lncRNA	FAIL	NO	NO	1.05292	58.0186
ENST00000691165	GBAP1	ENSG00000291137	glucosylceramidase beta pseudogene 1	lncRNA	FAIL	NO	NO	1.04884	63.2853
ENST00000693749	GBAP1	ENSG00000291137	glucosylceramidase beta pseudogene 1	lncRNA	FAIL	NO	NO	1.04478	63.2853
ENST00000693149	GBAP1	ENSG00000291137	glucosylceramidase beta pseudogene 1	lncRNA	FAIL	NO	NO	1.04464	67.7629
ENST00000702553	GBAP1	ENSG00000291137	glucosylceramidase beta pseudogene 1	lncRNA	FAIL	NO	NO	1.04507	67.7629
ENST00000486869	GBAP1	ENSG00000291137	glucosylceramidase beta pseudogene 1	lncRNA	FAIL	NO	NO	1.01761	77.8633
ENST00000693267	GBAP1	ENSG00000291137	glucosylceramidase beta pseudogene 1	lncRNA	FAIL	NO	NO	1.01241	79.8485
ENST00000688506	GBAP1	ENSG00000291137	glucosylceramidase beta pseudogene 1	lncRNA	FAIL	NO	NO	1.00347	82.5758
ENST00000459805	GBAP1	ENSG00000291137	glucosylceramidase beta pseudogene 1	lncRNA	FAIL	NO	NO	-1.07457	46.2655
ENST00000689630	GBAP1	ENSG00000291137	glucosylceramidase beta pseudogene 1	lncRNA	FAIL	NO	NO	-1.01326	81.3928
ENST00000463838	GBAP1	ENSG00000291137	glucosylceramidase beta pseudogene 1	lncRNA	FAIL	NO	NO	-1.01269	81.3928
ENST00000692179	ENSG00000291136	ENSG00000291136	novel transcript	lncRNA	FAIL	NO	NO	1.14599	35.3069
ENST00000702868	ENSG00000291136	ENSG00000291136	novel transcript	lncRNA	FAIL	NO	NO	1.16878	40.5536
ENST00000686269	ENSG00000291136	ENSG00000291136	novel transcript	lncRNA	FAIL	NO	NO	1.06895	46.2655
ENST00000649635	ENSG00000291136	ENSG00000291136	novel transcript	lncRNA	FAIL	NO	NO	1.05934	46.2655
ENST00000692299	ENSG00000291136	ENSG00000291136	novel transcript	lncRNA	FAIL	NO	NO	1.06201	46.2655
ENST00000639011	ENSG00000291136	ENSG00000291136	novel transcript	lncRNA	FAIL	NO	NO	1.04871	52.3664
ENST00000625310	ENSG00000291136	ENSG00000291136	novel transcript	lncRNA	FAIL	NO	NO	1.04565	67.7629
ENST00000449307	ENSG00000291136	ENSG00000291136	novel transcript	lncRNA	FAIL	NO	NO	1.02238	71.8482
ENST00000639153	ENSG00000291136	ENSG00000291136	novel transcript	lncRNA	FAIL	NO	NO	1.01415	77.8633
ENST00000690339	ENSG00000291136	ENSG00000291136	novel transcript	lncRNA	FAIL	NO	NO	1.00751	79.8485
ENST00000638711	ENSG00000291136	ENSG00000291136	novel transcript	lncRNA	FAIL	NO	NO	1.00498	81.3928
ENST00000686397	ENSG00000291136	ENSG00000291136	novel transcript	lncRNA	FAIL	NO	NO	-1.00375	83.7867
ENST00000700986	FCGR1BP	ENSG00000291135	Fc gamma receptor Ib, pseudogene	lncRNA	FAIL	YES	NO	1.24868	35.3069
ENST00000701628	FCGR1BP	ENSG00000291135	Fc gamma receptor Ib, pseudogene	lncRNA	FAIL	YES	NO	1.24868	35.3069
ENST00000702854	FCGR1BP	ENSG00000291135	Fc gamma receptor Ib, pseudogene	lncRNA	FAIL	YES	NO	1.24868	35.3069
ENST00000701713	FCGR1BP	ENSG00000291135	Fc gamma receptor Ib, pseudogene	lncRNA	FAIL	YES	NO	1.23816	35.3069
ENST00000472543	FCGR1BP	ENSG00000291135	Fc gamma receptor Ib, pseudogene	lncRNA	FAIL	YES	NO	1.23742	35.3069
ENST00000369383	FCGR1BP	ENSG00000291135	Fc gamma receptor Ib, pseudogene	lncRNA	FAIL	NO	NO	1.13988	40.5536
ENST00000369384	FCGR1BP	ENSG00000291135	Fc gamma receptor Ib, pseudogene	lncRNA	FAIL	NO	NO	1.13988	40.5536
ENST00000700794	FCGR1BP	ENSG00000291135	Fc gamma receptor Ib, pseudogene	lncRNA	FAIL	NO	NO	1.09475	46.2655
ENST00000369178	FCGR1BP	ENSG00000291135	Fc gamma receptor Ib, pseudogene	lncRNA	FAIL	NO	NO	1.09458	46.2655
ENST00000700943	FCGR1BP	ENSG00000291135	Fc gamma receptor Ib, pseudogene	lncRNA	FAIL	NO	NO	1.18641	52.3664
ENST00000471609	FCGR1BP	ENSG00000291135	Fc gamma receptor Ib, pseudogene	lncRNA	FAIL	NO	NO	1.12942	52.3664
ENST00000702760	FCGR1BP	ENSG00000291135	Fc gamma receptor Ib, pseudogene	lncRNA	FAIL	NO	NO	1.07788	52.3664
ENST00000697335	FCGR1BP	ENSG00000291135	Fc gamma receptor Ib, pseudogene	lncRNA	FAIL	NO	NO	1.10252	63.2853
ENST00000453173	FCGR1BP	ENSG00000291135	Fc gamma receptor Ib, pseudogene	lncRNA	FAIL	NO	NO	1.10209	63.2853
ENST00000701453	FCGR1BP	ENSG00000291135	Fc gamma receptor Ib, pseudogene	lncRNA	FAIL	NO	NO	1.02569	75.3448
ENST00000697336	FCGR1BP	ENSG00000291135	Fc gamma receptor Ib, pseudogene	lncRNA	FAIL	NO	NO	1.01607	77.8633
ENST00000466915	FCGR1BP	ENSG00000291135	Fc gamma receptor Ib, pseudogene	lncRNA	FAIL	NO	NO	1.00657	82.5758
ENST00000701949	FCGR1BP	ENSG00000291135	Fc gamma receptor Ib, pseudogene	lncRNA	FAIL	NO	NO	1.00139	83.4261
ENST00000615565	FCGR1BP	ENSG00000291135	Fc gamma receptor Ib, pseudogene	lncRNA	FAIL	NO	NO	-1.03973	75.3448
ENST00000685302	WASH2P	ENSG00000291134	WASP family homolog 2, pseudogene	lncRNA	FAIL	NO	NO	1.1902	46.2655
ENST00000685435	WASH2P	ENSG00000291134	WASP family homolog 2, pseudogene	lncRNA	FAIL	NO	NO	1.1902	46.2655
ENST00000688542	WASH2P	ENSG00000291134	WASP family homolog 2, pseudogene	lncRNA	FAIL	NO	NO	1.1902	46.2655
ENST00000702598	WASH2P	ENSG00000291134	WASP family homolog 2, pseudogene	lncRNA	FAIL	NO	NO	1.1902	46.2655
ENST00000702155	WASH2P	ENSG00000291134	WASP family homolog 2, pseudogene	lncRNA	FAIL	NO	NO	1.13367	52.3664
ENST00000538033	WASH2P	ENSG00000291134	WASP family homolog 2, pseudogene	lncRNA	FAIL	YES	NO	-1.27477	6.49496
ENST00000685518	WASH2P	ENSG00000291134	WASP family homolog 2, pseudogene	lncRNA	FAIL	YES	NO	-1.26208	26.2398
ENST00000692602	WASH2P	ENSG00000291134	WASP family homolog 2, pseudogene	lncRNA	FAIL	NO	NO	-1.07148	71.8482
ENST00000702783	WASH2P	ENSG00000291134	WASP family homolog 2, pseudogene	lncRNA	FAIL	NO	NO	-1.02101	79.8485
ENST00000436258	ENSG00000291133	ENSG00000291133	novel transcript	lncRNA	FAIL	NO	NO	1.08505	52.3664
ENST00000689162	ENSG00000291133	ENSG00000291133	novel transcript	lncRNA	FAIL	NO	NO	1.06452	63.2853
ENST00000702738	ENSG00000291133	ENSG00000291133	novel transcript	lncRNA	FAIL	NO	NO	1.06452	63.2853
ENST00000688534	ENSG00000291133	ENSG00000291133	novel transcript	lncRNA	FAIL	NO	NO	1.07177	67.7629
ENST00000692280	ENSG00000291133	ENSG00000291133	novel transcript	lncRNA	FAIL	NO	NO	1.07177	67.7629
ENST00000702022	ENSG00000291133	ENSG00000291133	novel transcript	lncRNA	FAIL	NO	NO	1.07177	67.7629
ENST00000702478	ENSG00000291133	ENSG00000291133	novel transcript	lncRNA	FAIL	NO	NO	1.02527	75.3448
ENST00000687539	ENSG00000291133	ENSG00000291133	novel transcript	lncRNA	FAIL	NO	NO	-1.05673	71.8482
ENST00000690392	ENSG00000291133	ENSG00000291133	novel transcript	lncRNA	FAIL	NO	NO	-1.02271	79.8485
ENST00000693278	ENSG00000291133	ENSG00000291133	novel transcript	lncRNA	FAIL	NO	NO	-1.02271	79.8485
ENST00000691326	ENSG00000291133	ENSG00000291133	novel transcript	lncRNA	FAIL	NO	NO	-1.00995	83.4261
ENST00000690478	ENSG00000291133	ENSG00000291133	novel transcript	lncRNA	FAIL	NO	NO	-1.00528	83.9706
ENST00000689437	ENSG00000291133	ENSG00000291133	novel transcript	lncRNA	FAIL	NO	NO	-1.0025	84.027
ENST00000690160	ENST00000690160	ENSG00000291132	novel transcript	lncRNA	FAIL	NO	NO	1.03857	67.7629
ENST00000692193	ENST00000692193	ENSG00000291132	novel transcript	lncRNA	FAIL	NO	NO	1.03311	67.7629
ENST00000693343	ENST00000693343	ENSG00000291132	novel transcript	lncRNA	FAIL	NO	NO	1.03469	67.7629
ENST00000691337	ENST00000691337	ENSG00000291132	novel transcript	lncRNA	FAIL	NO	NO	1.0324	67.7629
ENST00000689272	ENST00000689272	ENSG00000291132	novel transcript	lncRNA	FAIL	NO	NO	1.03369	67.7629
ENST00000686168	ENST00000686168	ENSG00000291132	novel transcript	lncRNA	FAIL	NO	NO	1.03226	67.7629
ENST00000690525	ENST00000690525	ENSG00000291132	novel transcript	lncRNA	FAIL	NO	NO	1.0324	67.7629
ENST00000702293	ENST00000702293	ENSG00000291132	novel transcript	lncRNA	FAIL	NO	NO	1.03054	71.8482
ENST00000689559	ENST00000689559	ENSG00000291132	novel transcript	lncRNA	FAIL	NO	NO	1.02954	71.8482
ENST00000403496	ENST00000403496	ENSG00000291132	novel transcript	lncRNA	FAIL	NO	NO	1.02745	71.8482
ENST00000702622	ENST00000702622	ENSG00000291132	novel transcript	lncRNA	FAIL	NO	NO	1.0237	71.8482
ENST00000687023	ENST00000687023	ENSG00000291132	novel transcript	lncRNA	FAIL	NO	NO	1.02045	75.3448
ENST00000692604	ENST00000692604	ENSG00000291132	novel transcript	lncRNA	FAIL	NO	NO	1.02399	75.3448
ENST00000685467	ENST00000685467	ENSG00000291132	novel transcript	lncRNA	FAIL	NO	NO	1.02215	75.3448
ENST00000702677	ENST00000702677	ENSG00000291132	novel transcript	lncRNA	FAIL	NO	NO	1.01833	75.3448
ENST00000690989	ENST00000690989	ENSG00000291132	novel transcript	lncRNA	FAIL	NO	NO	1.01804	75.3448
ENST00000689308	ENST00000689308	ENSG00000291132	novel transcript	lncRNA	FAIL	NO	NO	1.01903	75.3448
ENST00000688982	ENST00000688982	ENSG00000291132	novel transcript	lncRNA	FAIL	NO	NO	1.01819	75.3448
ENST00000689509	ENST00000689509	ENSG00000291132	novel transcript	lncRNA	FAIL	NO	NO	1.01889	75.3448
ENST00000702752	ENST00000702752	ENSG00000291132	novel transcript	lncRNA	FAIL	NO	NO	1.0179	75.3448
ENST00000701049	ENST00000701049	ENSG00000291132	novel transcript	lncRNA	FAIL	NO	NO	1.01734	75.3448
ENST00000689381	ENST00000689381	ENSG00000291132	novel transcript	lncRNA	FAIL	NO	NO	1.01847	75.3448
ENST00000693653	ENST00000693653	ENSG00000291132	novel transcript	lncRNA	FAIL	NO	NO	1.01748	75.3448
ENST00000686704	ENST00000686704	ENSG00000291132	novel transcript	lncRNA	FAIL	NO	NO	1.01734	77.8633
ENST00000702845	ENST00000702845	ENSG00000291132	novel transcript	lncRNA	FAIL	NO	NO	1.01508	77.8633
ENST00000691346	ENST00000691346	ENSG00000291132	novel transcript	lncRNA	FAIL	NO	NO	1.01326	77.8633
ENST00000685422	ENST00000685422	ENSG00000291132	novel transcript	lncRNA	FAIL	NO	NO	1.01635	77.8633
ENST00000702708	ENST00000702708	ENSG00000291132	novel transcript	lncRNA	FAIL	NO	NO	1.01635	77.8633
ENST00000692983	ENST00000692983	ENSG00000291132	novel transcript	lncRNA	FAIL	NO	NO	1.01087	77.8633
ENST00000690834	ENST00000690834	ENSG00000291132	novel transcript	lncRNA	FAIL	NO	NO	1.01101	79.8485
ENST00000686514	ENST00000686514	ENSG00000291132	novel transcript	lncRNA	FAIL	NO	NO	1.01101	79.8485
ENST00000690567	ENST00000690567	ENSG00000291132	novel transcript	lncRNA	FAIL	NO	NO	1.01087	79.8485
ENST00000702446	ENST00000702446	ENSG00000291132	novel transcript	lncRNA	FAIL	NO	NO	1.01087	79.8485
ENST00000691785	ENST00000691785	ENSG00000291132	novel transcript	lncRNA	FAIL	NO	NO	1.00891	79.8485
ENST00000689475	ENST00000689475	ENSG00000291132	novel transcript	lncRNA	FAIL	NO	NO	1.00835	79.8485
ENST00000691667	ENST00000691667	ENSG00000291132	novel transcript	lncRNA	FAIL	NO	NO	1.00626	81.3928
ENST00000688352	ENST00000688352	ENSG00000291132	novel transcript	lncRNA	FAIL	NO	NO	1.00584	81.3928
ENST00000688488	ENST00000688488	ENSG00000291132	novel transcript	lncRNA	FAIL	NO	NO	1.00584	81.3928
ENST00000692669	ENST00000692669	ENSG00000291132	novel transcript	lncRNA	FAIL	NO	NO	1.00445	81.3928
ENST00000692437	ENST00000692437	ENSG00000291132	novel transcript	lncRNA	FAIL	NO	NO	1.00417	82.5758
ENST00000701292	ENST00000701292	ENSG00000291132	novel transcript	lncRNA	FAIL	NO	NO	1.00292	82.5758
ENST00000688292	ENST00000688292	ENSG00000291132	novel transcript	lncRNA	FAIL	NO	NO	-1.04319	67.7629
ENST00000686813	ENST00000686813	ENSG00000291132	novel transcript	lncRNA	FAIL	NO	NO	-1.03426	71.8482
ENST00000689179	ENST00000689179	ENSG00000291132	novel transcript	lncRNA	FAIL	NO	NO	-1.03742	71.8482
ENST00000687611	ENST00000687611	ENSG00000291132	novel transcript	lncRNA	FAIL	NO	NO	-1.03297	71.8482
ENST00000686439	ENST00000686439	ENSG00000291132	novel transcript	lncRNA	FAIL	NO	NO	-1.03211	71.8482
ENST00000686239	ENST00000686239	ENSG00000291132	novel transcript	lncRNA	FAIL	NO	NO	-1.03369	75.3448
ENST00000690395	ENST00000690395	ENSG00000291132	novel transcript	lncRNA	FAIL	NO	NO	-1.03369	75.3448
ENST00000423995	ENST00000423995	ENSG00000291132	novel transcript	lncRNA	FAIL	NO	NO	-1.0194	75.3448
ENST00000690681	ENST00000690681	ENSG00000291132	novel transcript	lncRNA	FAIL	NO	NO	-1.01551	77.8633
ENST00000685313	ENST00000685313	ENSG00000291132	novel transcript	lncRNA	FAIL	NO	NO	-1.01748	79.8485
ENST00000702147	ENST00000702147	ENSG00000291132	novel transcript	lncRNA	FAIL	NO	NO	-1.0237	79.8485
ENST00000692163	ENST00000692163	ENSG00000291132	novel transcript	lncRNA	FAIL	NO	NO	-1.01326	79.8485
ENST00000690223	ENST00000690223	ENSG00000291132	novel transcript	lncRNA	FAIL	NO	NO	-1.00612	83.4261
ENST00000687896	ENST00000687896	ENSG00000291132	novel transcript	lncRNA	FAIL	NO	NO	-1.00737	83.4261
ENST00000690702	ENST00000690702	ENSG00000291132	novel transcript	lncRNA	FAIL	NO	NO	-1.00668	83.4261
ENST00000441044	ENST00000441044	ENSG00000291132	novel transcript	lncRNA	FAIL	NO	NO	-1.00167	84.027
ENST00000688603	ENST00000688603	ENSG00000291132	novel transcript	lncRNA	FAIL	NO	NO	-1.00097	84.027
ENST00000701908	ENSG00000291131	ENSG00000291131	novel transcript	lncRNA	FAIL	NO	NO	1.09142	40.5536
ENST00000691047	ENSG00000291131	ENSG00000291131	novel transcript	lncRNA	FAIL	NO	NO	1.02868	71.8482
ENST00000702127	ENSG00000291131	ENSG00000291131	novel transcript	lncRNA	FAIL	NO	NO	1.01396	77.8633
ENST00000597550	ENSG00000291131	ENSG00000291131	novel transcript	lncRNA	FAIL	NO	NO	1.01317	77.8633
ENST00000702819	ENSG00000291131	ENSG00000291131	novel transcript	lncRNA	FAIL	NO	NO	-1.07817	63.2853
ENST00000601072	ENSG00000291131	ENSG00000291131	novel transcript	lncRNA	FAIL	NO	NO	-1.07811	63.2853
ENST00000691098	ENSG00000291131	ENSG00000291131	novel transcript	lncRNA	FAIL	NO	NO	-1.01861	77.8633
ENST00000596724	ENSG00000291130	ENSG00000291130	novel transcript	lncRNA	FAIL	NO	NO	1.0548	58.0186
ENST00000689878	ENSG00000291130	ENSG00000291130	novel transcript	lncRNA	FAIL	NO	NO	1.03627	67.7629
ENST00000687152	ENSG00000291130	ENSG00000291130	novel transcript	lncRNA	FAIL	NO	NO	1.01819	75.3448
ENST00000541160	ENSG00000291130	ENSG00000291130	novel transcript	lncRNA	FAIL	NO	NO	-1.03122	71.8482
ENST00000600513	ENSG00000291130	ENSG00000291130	novel transcript	lncRNA	FAIL	NO	NO	-1.00796	83.4261
ENST00000690249	ENSG00000291130	ENSG00000291130	novel transcript	lncRNA	FAIL	NO	NO	-1.00097	84.027
ENST00000431553	PPIEL	ENSG00000291129	peptidylprolyl isomerase E like pseudogene	lncRNA	FAIL	NO	NO	-1.08653	17.8525
ENST00000644158	PPIEL	ENSG00000291129	peptidylprolyl isomerase E like pseudogene	lncRNA	FAIL	NO	NO	-1.09823	21.6455
ENST00000687127	PPIEL	ENSG00000291129	peptidylprolyl isomerase E like pseudogene	lncRNA	FAIL	NO	NO	-1.08177	26.2398
ENST00000702507	PPIEL	ENSG00000291129	peptidylprolyl isomerase E like pseudogene	lncRNA	FAIL	NO	NO	-1.07938	26.2398
ENST00000692593	PPIEL	ENSG00000291129	peptidylprolyl isomerase E like pseudogene	lncRNA	FAIL	NO	NO	-1.08313	30.6018
ENST00000642822	PPIEL	ENSG00000291129	peptidylprolyl isomerase E like pseudogene	lncRNA	FAIL	NO	NO	-1.06955	35.3069
ENST00000685136	PPIEL	ENSG00000291129	peptidylprolyl isomerase E like pseudogene	lncRNA	FAIL	NO	NO	-1.08073	35.3069
ENST00000645296	PPIEL	ENSG00000291129	peptidylprolyl isomerase E like pseudogene	lncRNA	FAIL	NO	NO	-1.0606	40.5536
ENST00000331856	PPIEL	ENSG00000291129	peptidylprolyl isomerase E like pseudogene	lncRNA	FAIL	NO	NO	-1.05429	46.2655
ENST00000693023	PPIEL	ENSG00000291129	peptidylprolyl isomerase E like pseudogene	lncRNA	FAIL	NO	NO	-1.06113	46.2655
ENST00000644305	PPIEL	ENSG00000291129	peptidylprolyl isomerase E like pseudogene	lncRNA	FAIL	NO	NO	-1.05975	46.2655
ENST00000643783	PPIEL	ENSG00000291129	peptidylprolyl isomerase E like pseudogene	lncRNA	FAIL	NO	NO	-1.05384	52.3664
ENST00000450157	PPIEL	ENSG00000291129	peptidylprolyl isomerase E like pseudogene	lncRNA	FAIL	NO	NO	-1.0488	58.0186
ENST00000692918	PPIEL	ENSG00000291129	peptidylprolyl isomerase E like pseudogene	lncRNA	FAIL	NO	NO	-1.04449	58.0186
ENST00000702110	PPIEL	ENSG00000291129	peptidylprolyl isomerase E like pseudogene	lncRNA	FAIL	NO	NO	-1.04218	63.2853
ENST00000690758	PPIEL	ENSG00000291129	peptidylprolyl isomerase E like pseudogene	lncRNA	FAIL	NO	NO	-1.03958	63.2853
ENST00000649920	PPIEL	ENSG00000291129	peptidylprolyl isomerase E like pseudogene	lncRNA	FAIL	NO	NO	-1.03424	67.7629
ENST00000417869	PPIEL	ENSG00000291129	peptidylprolyl isomerase E like pseudogene	lncRNA	FAIL	NO	NO	-1.03074	67.7629
ENST00000702815	PPIEL	ENSG00000291129	peptidylprolyl isomerase E like pseudogene	lncRNA	FAIL	NO	NO	-1.03025	71.8482
ENST00000649325	PPIEL	ENSG00000291129	peptidylprolyl isomerase E like pseudogene	lncRNA	FAIL	NO	NO	-1.02943	71.8482
ENST00000688592	PPIEL	ENSG00000291129	peptidylprolyl isomerase E like pseudogene	lncRNA	FAIL	NO	NO	-1.02626	75.3448
ENST00000692060	PPIEL	ENSG00000291129	peptidylprolyl isomerase E like pseudogene	lncRNA	FAIL	NO	NO	-1.02002	75.3448
ENST00000687069	PPIEL	ENSG00000291129	peptidylprolyl isomerase E like pseudogene	lncRNA	FAIL	NO	NO	-1.02144	75.3448
ENST00000687042	PPIEL	ENSG00000291129	peptidylprolyl isomerase E like pseudogene	lncRNA	FAIL	NO	NO	-1.01932	77.8633
ENST00000690255	PPIEL	ENSG00000291129	peptidylprolyl isomerase E like pseudogene	lncRNA	FAIL	NO	NO	-1.01917	77.8633
ENST00000648902	PPIEL	ENSG00000291129	peptidylprolyl isomerase E like pseudogene	lncRNA	FAIL	NO	NO	-1.01241	81.3928
ENST00000688421	PPIEL	ENSG00000291129	peptidylprolyl isomerase E like pseudogene	lncRNA	FAIL	NO	NO	-1.01101	81.3928
ENST00000701995	PPIEL	ENSG00000291129	peptidylprolyl isomerase E like pseudogene	lncRNA	FAIL	NO	NO	-1.00737	82.5758
ENST00000647627	PPIEL	ENSG00000291129	peptidylprolyl isomerase E like pseudogene	lncRNA	FAIL	NO	NO	-1.00774	83.4261
ENST00000458207	PPIEL	ENSG00000291129	peptidylprolyl isomerase E like pseudogene	lncRNA	FAIL	NO	NO	-1.0049	83.4261
ENST00000701288	PPIEL	ENSG00000291129	peptidylprolyl isomerase E like pseudogene	lncRNA	FAIL	NO	NO	-1.00055	84.027
ENST00000507983	APOC1P1	ENSG00000291128	apolipoprotein C1 pseudogene 1	lncRNA	FAIL	NO	NO	1.0788	46.2655
ENST00000574565	APOC1P1	ENSG00000291128	apolipoprotein C1 pseudogene 1	lncRNA	FAIL	NO	NO	1.0313	71.8482
ENST00000454490	ANKRD36BP2	ENSG00000291127	ankyrin repeat domain 36B pseudogene 2	lncRNA	FAIL	NO	NO	1.10025	40.5536
ENST00000685934	ANKRD36BP2	ENSG00000291127	ankyrin repeat domain 36B pseudogene 2	lncRNA	FAIL	NO	NO	1.08177	46.2655
ENST00000393515	ANKRD36BP2	ENSG00000291127	ankyrin repeat domain 36B pseudogene 2	lncRNA	FAIL	NO	NO	1.07734	46.2655
ENST00000685036	ANKRD36BP2	ENSG00000291127	ankyrin repeat domain 36B pseudogene 2	lncRNA	FAIL	NO	NO	1.11682	52.3664
ENST00000622311	ANKRD36BP2	ENSG00000291127	ankyrin repeat domain 36B pseudogene 2	lncRNA	FAIL	NO	NO	1.04525	58.0186
ENST00000421951	ANKRD36BP2	ENSG00000291127	ankyrin repeat domain 36B pseudogene 2	lncRNA	FAIL	NO	NO	1.01328	77.8633
ENST00000702796	ANKRD36BP2	ENSG00000291127	ankyrin repeat domain 36B pseudogene 2	lncRNA	FAIL	NO	NO	-1.05599	58.0186
ENST00000443770	ANKRD36BP2	ENSG00000291127	ankyrin repeat domain 36B pseudogene 2	lncRNA	FAIL	NO	NO	-1.03636	71.8482
ENST00000427055	ANKRD36BP2	ENSG00000291127	ankyrin repeat domain 36B pseudogene 2	lncRNA	FAIL	NO	NO	-1.02216	77.8633
ENST00000608013	ENSG00000291126	ENSG00000291126	novel transcript	lncRNA	FAIL	NO	NO	1.1245	35.3069
ENST00000442128	ENSG00000291126	ENSG00000291126	novel transcript	lncRNA	FAIL	NO	NO	1.06192	52.3664
ENST00000686363	ENSG00000291124	ENSG00000291124	novel transcript	lncRNA	FAIL	NO	NO	1.01946	77.8633
ENST00000688735	ENSG00000291124	ENSG00000291124	novel transcript	lncRNA	FAIL	NO	NO	1.01946	77.8633
ENST00000689785	ENSG00000291124	ENSG00000291124	novel transcript	lncRNA	FAIL	NO	NO	1.01946	77.8633
ENST00000702578	ENSG00000291124	ENSG00000291124	novel transcript	lncRNA	FAIL	NO	NO	1.01946	77.8633
ENST00000688944	ENSG00000291124	ENSG00000291124	novel transcript	lncRNA	FAIL	NO	NO	1.00891	81.3928
ENST00000689814	ENSG00000291124	ENSG00000291124	novel transcript	lncRNA	FAIL	NO	NO	1.00891	81.3928
ENST00000690196	ENSG00000291124	ENSG00000291124	novel transcript	lncRNA	FAIL	NO	NO	1.00891	81.3928
ENST00000685398	ENSG00000291124	ENSG00000291124	novel transcript	lncRNA	FAIL	NO	NO	-1.06644	58.0186
ENST00000685316	ENSG00000291124	ENSG00000291124	novel transcript	lncRNA	FAIL	NO	NO	-1.08523	63.2853
ENST00000442266	ENSG00000291124	ENSG00000291124	novel transcript	lncRNA	FAIL	NO	NO	-1.04361	71.8482
ENST00000686689	ENSG00000291124	ENSG00000291124	novel transcript	lncRNA	FAIL	NO	NO	-1.03498	71.8482
ENST00000688478	ENSG00000291124	ENSG00000291124	novel transcript	lncRNA	FAIL	NO	NO	-1.01677	79.8485
ENST00000687809	ENSG00000291124	ENSG00000291124	novel transcript	lncRNA	FAIL	NO	NO	-1.01523	81.3928
ENST00000688184	ENSG00000291124	ENSG00000291124	novel transcript	lncRNA	FAIL	NO	NO	-1.01523	81.3928
ENST00000702585	ENSG00000291124	ENSG00000291124	novel transcript	lncRNA	FAIL	NO	NO	-1.01523	81.3928
ENST00000443108	ENSG00000291124	ENSG00000291124	novel transcript	lncRNA	FAIL	NO	NO	-1.01477	81.3928
ENST00000690636	ENSG00000291124	ENSG00000291124	novel transcript	lncRNA	FAIL	NO	NO	-1.00919	82.5758
ENST00000691983	ENSG00000291124	ENSG00000291124	novel transcript	lncRNA	FAIL	NO	NO	-1.00919	82.5758
ENST00000701810	ENSG00000291124	ENSG00000291124	novel transcript	lncRNA	FAIL	NO	NO	-1.00919	82.5758
ENST00000435519	CASTOR3P	ENSG00000291122	CASTOR family member 3, pseudogene	lncRNA	FAIL	NO	NO	1.04554	67.7629
ENST00000543273	CASTOR3P	ENSG00000291122	CASTOR family member 3, pseudogene	lncRNA	FAIL	NO	NO	1.01944	77.8633
ENST00000649671	CASTOR3P	ENSG00000291122	CASTOR family member 3, pseudogene	lncRNA	FAIL	NO	NO	1.01908	77.8633
ENST00000328453	CASTOR3P	ENSG00000291122	CASTOR family member 3, pseudogene	lncRNA	FAIL	NO	NO	1.01107	79.8485
ENST00000414997	CASTOR3P	ENSG00000291122	CASTOR family member 3, pseudogene	lncRNA	FAIL	NO	NO	1.00257	82.5758
ENST00000700967	CASTOR3P	ENSG00000291122	CASTOR family member 3, pseudogene	lncRNA	FAIL	NO	NO	1.00139	83.4261
ENST00000437485	CASTOR3P	ENSG00000291122	CASTOR family member 3, pseudogene	lncRNA	FAIL	NO	NO	-1.11226	52.3664
ENST00000454084	CASTOR3P	ENSG00000291122	CASTOR family member 3, pseudogene	lncRNA	FAIL	NO	NO	-1.02	79.8485
ENST00000445230	CASTOR3P	ENSG00000291122	CASTOR family member 3, pseudogene	lncRNA	FAIL	NO	NO	-1.00992	82.5758
ENST00000702747	CASTOR3P	ENSG00000291122	CASTOR family member 3, pseudogene	lncRNA	FAIL	NO	NO	-1.00891	83.4261
ENST00000414739	CASTOR3P	ENSG00000291122	CASTOR family member 3, pseudogene	lncRNA	FAIL	NO	NO	-1.0074	83.4261
ENST00000440058	CASTOR3P	ENSG00000291122	CASTOR family member 3, pseudogene	lncRNA	FAIL	NO	NO	-1.00597	83.7867
ENST00000701477	CASTOR3P	ENSG00000291122	CASTOR family member 3, pseudogene	lncRNA	FAIL	NO	NO	-1.00222	84.027
ENST00000692528	ENSG00000291121	ENSG00000291121	novel transcript	lncRNA	FAIL	NO	NO	1.02669	75.3448
ENST00000684844	ENSG00000291121	ENSG00000291121	novel transcript	lncRNA	FAIL	NO	NO	-1.1479	63.2853
ENST00000575291	MRPL45P2	ENSG00000291120	mitochondrial ribosomal protein L45 pseudogene 2	lncRNA	FAIL	NO	NO	1.0009	83.4261
ENST00000425159	MRPL45P2	ENSG00000291120	mitochondrial ribosomal protein L45 pseudogene 2	lncRNA	FAIL	NO	NO	-1.09783	40.5536
ENST00000572695	MRPL45P2	ENSG00000291120	mitochondrial ribosomal protein L45 pseudogene 2	lncRNA	FAIL	NO	NO	-1.01081	82.5758
ENST00000691157	DPY19L2P4	ENSG00000291119	DPY19L2 pseudogene 4	lncRNA	FAIL	NO	NO	-1.06878	67.7629
ENST00000693025	DPY19L2P4	ENSG00000291119	DPY19L2 pseudogene 4	lncRNA	FAIL	NO	NO	-1.06878	67.7629
ENST00000690969	DPY19L2P4	ENSG00000291119	DPY19L2 pseudogene 4	lncRNA	FAIL	NO	NO	-1.01312	81.3928
ENST00000497063	DPY19L2P4	ENSG00000291119	DPY19L2 pseudogene 4	lncRNA	FAIL	NO	NO	-1.00251	83.9706
ENST00000693131	DPY19L2P4	ENSG00000291119	DPY19L2 pseudogene 4	lncRNA	FAIL	NO	NO	-1.00236	83.9706
ENST00000493198	ZNF767P	ENSG00000291118	zinc finger family member 767, pseudogene	lncRNA	FAIL	NO	NO	1.03674	71.8482
ENST00000472212	ZNF767P	ENSG00000291118	zinc finger family member 767, pseudogene	lncRNA	FAIL	NO	NO	-1.08409	30.6018
ENST00000486492	ZNF767P	ENSG00000291118	zinc finger family member 767, pseudogene	lncRNA	FAIL	NO	NO	-1.082	40.5536
ENST00000684939	ZNF767P	ENSG00000291118	zinc finger family member 767, pseudogene	lncRNA	FAIL	NO	NO	-1.06422	46.2655
ENST00000463567	ZNF767P	ENSG00000291118	zinc finger family member 767, pseudogene	lncRNA	FAIL	NO	NO	-1.05917	46.2655
ENST00000690388	ZNF767P	ENSG00000291118	zinc finger family member 767, pseudogene	lncRNA	FAIL	NO	NO	-1.0557	52.3664
ENST00000481762	ZNF767P	ENSG00000291118	zinc finger family member 767, pseudogene	lncRNA	FAIL	NO	NO	-1.05081	67.7629
ENST00000582986	ENSG00000291117	ENSG00000291117	novel transcript	lncRNA	FAIL	NO	NO	-1.03215	71.8482
ENST00000578036	ENSG00000291117	ENSG00000291117	novel transcript	lncRNA	FAIL	NO	NO	-1.02948	71.8482
ENST00000701190	ENSG00000291117	ENSG00000291117	novel transcript	lncRNA	FAIL	NO	NO	-1.02399	75.3448
ENST00000688078	PLAC9P1	ENSG00000291116	placenta associated 9 pseudogene 1	lncRNA	FAIL	NO	NO	-1.12803	35.3069
ENST00000693017	PLAC9P1	ENSG00000291116	placenta associated 9 pseudogene 1	lncRNA	FAIL	NO	NO	-1.12803	35.3069
ENST00000686020	ZNF300P1	ENSG00000291115	zinc finger protein 300 pseudogene 1	lncRNA	FAIL	NO	NO	1.10175	46.2655
ENST00000687052	ZNF300P1	ENSG00000291115	zinc finger protein 300 pseudogene 1	lncRNA	FAIL	NO	NO	1.05614	58.0186
ENST00000520773	ZNF300P1	ENSG00000291115	zinc finger protein 300 pseudogene 1	lncRNA	FAIL	NO	NO	-1.03427	75.3448
ENST00000611992	SIGLEC17P	ENSG00000291114	sialic acid binding Ig like lectin 17, pseudogene	lncRNA	FAIL	NO	NO	1.01567	77.8633
ENST00000619985	SIGLEC17P	ENSG00000291114	sialic acid binding Ig like lectin 17, pseudogene	lncRNA	FAIL	NO	NO	1.00785	79.8485
ENST00000618545	SIGLEC17P	ENSG00000291114	sialic acid binding Ig like lectin 17, pseudogene	lncRNA	FAIL	NO	NO	-1.00318	83.7867
ENST00000507037	ENSG00000291113	ENSG00000291113	novel transcript	lncRNA	FAIL	NO	NO	1.00112	83.7867
ENST00000690558	ENSG00000291113	ENSG00000291113	novel transcript	lncRNA	FAIL	NO	NO	-1.16006	40.5536
ENST00000693614	ENSG00000291113	ENSG00000291113	novel transcript	lncRNA	FAIL	NO	NO	-1.16006	40.5536
ENST00000702531	ENSG00000291113	ENSG00000291113	novel transcript	lncRNA	FAIL	NO	NO	-1.16006	40.5536
ENST00000504756	ENSG00000291113	ENSG00000291113	novel transcript	lncRNA	FAIL	NO	NO	-1.15968	40.5536
ENST00000506672	ENSG00000291113	ENSG00000291113	novel transcript	lncRNA	FAIL	NO	NO	-1.15968	40.5536
ENST00000515065	ENSG00000291113	ENSG00000291113	novel transcript	lncRNA	FAIL	NO	NO	-1.15968	40.5536
ENST00000690588	ENSG00000291112	ENSG00000291112	novel transcript	lncRNA	FAIL	NO	NO	1.02002	77.8633
ENST00000687798	ENSG00000291112	ENSG00000291112	novel transcript	lncRNA	FAIL	NO	NO	-1.02598	75.3448
ENST00000692173	ENSG00000291112	ENSG00000291112	novel transcript	lncRNA	FAIL	NO	NO	-1.00737	82.5758
ENST00000692641	ENSG00000291111	ENSG00000291111	novel transcript	lncRNA	FAIL	NO	NO	1.06895	67.7629
ENST00000702421	ENSG00000291111	ENSG00000291111	novel transcript	lncRNA	FAIL	NO	NO	1.06895	67.7629
ENST00000684891	ENSG00000291111	ENSG00000291111	novel transcript	lncRNA	FAIL	NO	NO	1.02826	75.3448
ENST00000686632	ENSG00000291111	ENSG00000291111	novel transcript	lncRNA	FAIL	NO	NO	1.02826	75.3448
ENST00000692715	ENSG00000291111	ENSG00000291111	novel transcript	lncRNA	FAIL	NO	NO	1.02826	75.3448
ENST00000435074	ENSG00000291111	ENSG00000291111	novel transcript	lncRNA	FAIL	NO	NO	-1.01384	81.3928
ENST00000449697	TRIM16L	ENSG00000291110	tripartite motif containing 16 like	lncRNA	FAIL	NO	NO	1.17475	35.3069
ENST00000693397	TRIM16L	ENSG00000291110	tripartite motif containing 16 like	lncRNA	FAIL	NO	NO	1.17642	35.3069
ENST00000581904	TRIM16L	ENSG00000291110	tripartite motif containing 16 like	lncRNA	FAIL	NO	NO	1.15131	35.3069
ENST00000572555	TRIM16L	ENSG00000291110	tripartite motif containing 16 like	lncRNA	FAIL	NO	NO	1.16175	35.3069
ENST00000449552	TRIM16L	ENSG00000291110	tripartite motif containing 16 like	lncRNA	FAIL	NO	NO	1.14452	35.3069
ENST00000641936	TRIM16L	ENSG00000291110	tripartite motif containing 16 like	lncRNA	FAIL	YES	NO	1.21115	35.3069
ENST00000571708	TRIM16L	ENSG00000291110	tripartite motif containing 16 like	lncRNA	FAIL	NO	NO	1.14128	40.5536
ENST00000571733	TRIM16L	ENSG00000291110	tripartite motif containing 16 like	lncRNA	FAIL	YES	NO	1.22213	40.5536
ENST00000571542	TRIM16L	ENSG00000291110	tripartite motif containing 16 like	lncRNA	FAIL	NO	NO	1.11402	52.3664
ENST00000414850	TRIM16L	ENSG00000291110	tripartite motif containing 16 like	lncRNA	FAIL	NO	NO	-1.05858	71.8482
ENST00000574042	TRIM16L	ENSG00000291110	tripartite motif containing 16 like	lncRNA	FAIL	NO	NO	-1.02244	81.3928
ENST00000574030	CES1P1	ENSG00000291109	carboxylesterase 1 pseudogene 1	lncRNA	FAIL	NO	NO	1.05415	63.2853
ENST00000571348	CES1P1	ENSG00000291109	carboxylesterase 1 pseudogene 1	lncRNA	FAIL	NO	NO	-1.00005	84.027
ENST00000686246	SEPTIN7P11	ENSG00000291108	septin 7 pseudogene 11	lncRNA	FAIL	NO	NO	1.03915	67.7629
ENST00000574035	ENSG00000291107	ENSG00000291107	novel transcript	lncRNA	FAIL	NO	NO	1.05642	63.2853
ENST00000545363	ENSG00000291107	ENSG00000291107	novel transcript	lncRNA	FAIL	NO	NO	1.04927	63.2853
ENST00000575094	ENSG00000291107	ENSG00000291107	novel transcript	lncRNA	FAIL	NO	NO	-1.02871	75.3448
ENST00000689503	ENSG00000291107	ENSG00000291107	novel transcript	lncRNA	FAIL	NO	NO	-1.01017	82.5758
ENST00000482098	LINC00888	ENSG00000291106	long intergenic non-protein coding RNA 888	lncRNA	FAIL	NO	NO	1.06074	58.0186
ENST00000471496	LINC00888	ENSG00000291106	long intergenic non-protein coding RNA 888	lncRNA	FAIL	NO	NO	-1.0054	83.4261
ENST00000686765	LINC00888	ENSG00000291106	long intergenic non-protein coding RNA 888	lncRNA	FAIL	NO	NO	-1.00431	83.7867
ENST00000468380	LINC00888	ENSG00000291106	long intergenic non-protein coding RNA 888	lncRNA	FAIL	NO	NO	-1.00066	84.027
ENST00000686205	ENSG00000291105	ENSG00000291105	novel transcript	lncRNA	FAIL	NO	NO	1.02441	71.8482
ENST00000565768	ENSG00000291105	ENSG00000291105	novel transcript	lncRNA	FAIL	NO	NO	1.0244	71.8482
ENST00000475151	BTN2A3P_ENST00000475151	ENSG00000291104	butyrophilin subfamily 2 member A3, pseudogene	lncRNA	FAIL	YES	NO	1.21413	35.3069
ENST00000463944	BTN2A3P_ENST00000475151	ENSG00000291104	butyrophilin subfamily 2 member A3, pseudogene	lncRNA	FAIL	NO	NO	1.09811	46.2655
ENST00000701443	BTN2A3P_ENST00000475151	ENSG00000291104	butyrophilin subfamily 2 member A3, pseudogene	lncRNA	FAIL	NO	NO	1.08433	46.2655
ENST00000465856	BTN2A3P_ENST00000475151	ENSG00000291104	butyrophilin subfamily 2 member A3, pseudogene	lncRNA	FAIL	NO	NO	1.05884	52.3664
ENST00000686357	BTN2A3P_ENST00000475151	ENSG00000291104	butyrophilin subfamily 2 member A3, pseudogene	lncRNA	FAIL	NO	NO	1.04928	58.0186
ENST00000466808	BTN2A3P_ENST00000475151	ENSG00000291104	butyrophilin subfamily 2 member A3, pseudogene	lncRNA	FAIL	NO	NO	1.04616	63.2853
ENST00000702458	MPHOSPH10P1	ENSG00000291103	MPHOSPH10 pseudogene 1	lncRNA	FAIL	NO	NO	1.01508	79.8485
ENST00000693362	MPHOSPH10P1	ENSG00000291103	MPHOSPH10 pseudogene 1	lncRNA	FAIL	NO	NO	-1.08043	63.2853
ENST00000691904	MPHOSPH10P1	ENSG00000291103	MPHOSPH10 pseudogene 1	lncRNA	FAIL	NO	NO	-1.0743	63.2853
ENST00000690083	MPHOSPH10P1	ENSG00000291103	MPHOSPH10 pseudogene 1	lncRNA	FAIL	NO	NO	-1.04464	71.8482
ENST00000702148	MPHOSPH10P1	ENSG00000291103	MPHOSPH10 pseudogene 1	lncRNA	FAIL	NO	NO	-1.02754	77.8633
ENST00000565421	MPHOSPH10P1	ENSG00000291103	MPHOSPH10 pseudogene 1	lncRNA	FAIL	NO	NO	-1.01765	79.8485
ENST00000685731	GUSBP1	ENSG00000291102	GUSB pseudogene 1	lncRNA	FAIL	NO	NO	1.1088	40.5536
ENST00000688956	GUSBP1	ENSG00000291102	GUSB pseudogene 1	lncRNA	FAIL	NO	NO	1.1088	40.5536
ENST00000702050	GUSBP1	ENSG00000291102	GUSB pseudogene 1	lncRNA	FAIL	NO	NO	1.1088	40.5536
ENST00000691699	GUSBP1	ENSG00000291102	GUSB pseudogene 1	lncRNA	FAIL	NO	NO	1.05585	63.2853
ENST00000701640	GUSBP1	ENSG00000291102	GUSB pseudogene 1	lncRNA	FAIL	NO	NO	1.05585	63.2853
ENST00000509649	GUSBP1	ENSG00000291102	GUSB pseudogene 1	lncRNA	FAIL	NO	NO	1.05567	63.2853
ENST00000692922	GUSBP1	ENSG00000291102	GUSB pseudogene 1	lncRNA	FAIL	NO	NO	1.02356	71.8482
ENST00000688960	GUSBP1	ENSG00000291102	GUSB pseudogene 1	lncRNA	FAIL	NO	NO	1.01974	75.3448
ENST00000690861	GUSBP1	ENSG00000291102	GUSB pseudogene 1	lncRNA	FAIL	NO	NO	1.01452	77.8633
ENST00000692990	GUSBP1	ENSG00000291102	GUSB pseudogene 1	lncRNA	FAIL	NO	NO	1.00278	82.5758
ENST00000686144	GUSBP1	ENSG00000291102	GUSB pseudogene 1	lncRNA	FAIL	NO	NO	1.00264	83.4261
ENST00000691878	GUSBP1	ENSG00000291102	GUSB pseudogene 1	lncRNA	FAIL	NO	NO	1.00083	83.4261
ENST00000508260	GUSBP1	ENSG00000291102	GUSB pseudogene 1	lncRNA	FAIL	NO	NO	-1.08524	40.5536
ENST00000607545	GUSBP1	ENSG00000291102	GUSB pseudogene 1	lncRNA	FAIL	NO	NO	-1.06275	63.2853
ENST00000652767	GUSBP1	ENSG00000291102	GUSB pseudogene 1	lncRNA	FAIL	NO	NO	-1.0395	67.7629
ENST00000685932	GUSBP1	ENSG00000291102	GUSB pseudogene 1	lncRNA	FAIL	NO	NO	-1.01762	77.8633
ENST00000687425	GUSBP1	ENSG00000291102	GUSB pseudogene 1	lncRNA	FAIL	NO	NO	-1.01762	77.8633
ENST00000686303	GUSBP1	ENSG00000291102	GUSB pseudogene 1	lncRNA	FAIL	NO	NO	-1.02115	79.8485
ENST00000508973	GUSBP1	ENSG00000291102	GUSB pseudogene 1	lncRNA	FAIL	NO	NO	-1.00649	83.4261
ENST00000685140	GUSBP1	ENSG00000291102	GUSB pseudogene 1	lncRNA	FAIL	NO	NO	-1.00626	83.4261
ENST00000700768	GUSBP1	ENSG00000291102	GUSB pseudogene 1	lncRNA	FAIL	NO	NO	-1	84.027
ENST00000440004	ENSG00000291101	ENSG00000291101	novel transcript	lncRNA	FAIL	NO	NO	1.10516	40.5536
ENST00000415793	ENSG00000291101	ENSG00000291101	novel transcript	lncRNA	FAIL	NO	NO	1.02083	75.3448
ENST00000426044	ENSG00000291101	ENSG00000291101	novel transcript	lncRNA	FAIL	NO	NO	1.01693	75.3448
ENST00000451691	ENSG00000291101	ENSG00000291101	novel transcript	lncRNA	FAIL	NO	NO	1.02193	75.3448
ENST00000687441	ENSG00000291100	ENSG00000291100	novel transcript	lncRNA	FAIL	NO	NO	1.15445	63.2853
ENST00000687825	ENSG00000291100	ENSG00000291100	novel transcript	lncRNA	FAIL	NO	NO	1.15445	63.2853
ENST00000690412	ENSG00000291100	ENSG00000291100	novel transcript	lncRNA	FAIL	NO	NO	1.15445	63.2853
ENST00000693661	ENSG00000291100	ENSG00000291100	novel transcript	lncRNA	FAIL	NO	NO	1.15445	63.2853
ENST00000650751	ENSG00000291100	ENSG00000291100	novel transcript	lncRNA	FAIL	NO	NO	1.09134	63.2853
ENST00000686484	ENSG00000291100	ENSG00000291100	novel transcript	lncRNA	FAIL	NO	NO	1.03742	75.3448
ENST00000688702	ENSG00000291100	ENSG00000291100	novel transcript	lncRNA	FAIL	NO	NO	1.03742	75.3448
ENST00000693358	ENSG00000291100	ENSG00000291100	novel transcript	lncRNA	FAIL	NO	NO	1.03742	75.3448
ENST00000701812	ENSG00000291100	ENSG00000291100	novel transcript	lncRNA	FAIL	NO	NO	1.03742	75.3448
ENST00000651486	ENSG00000291100	ENSG00000291100	novel transcript	lncRNA	FAIL	NO	NO	1.02546	75.3448
ENST00000686258	ENSG00000291100	ENSG00000291100	novel transcript	lncRNA	FAIL	NO	NO	1.02498	77.8633
ENST00000691503	ENSG00000291100	ENSG00000291100	novel transcript	lncRNA	FAIL	NO	NO	1.02498	77.8633
ENST00000700894	ENSG00000291100	ENSG00000291100	novel transcript	lncRNA	FAIL	NO	NO	1.02498	77.8633
ENST00000701286	ENSG00000291100	ENSG00000291100	novel transcript	lncRNA	FAIL	NO	NO	1.02498	77.8633
ENST00000701599	ENSG00000291100	ENSG00000291100	novel transcript	lncRNA	FAIL	NO	NO	1.02498	77.8633
ENST00000701635	ENSG00000291100	ENSG00000291100	novel transcript	lncRNA	FAIL	NO	NO	1.02498	77.8633
ENST00000701752	ENSG00000291100	ENSG00000291100	novel transcript	lncRNA	FAIL	NO	NO	1.02498	77.8633
ENST00000702376	ENSG00000291100	ENSG00000291100	novel transcript	lncRNA	FAIL	NO	NO	1.02498	77.8633
ENST00000701154	ENSG00000291100	ENSG00000291100	novel transcript	lncRNA	FAIL	NO	NO	1.00111	83.4261
ENST00000651774	ENSG00000291100	ENSG00000291100	novel transcript	lncRNA	FAIL	NO	NO	-1.10792	63.2853
ENST00000685820	ENSG00000291100	ENSG00000291100	novel transcript	lncRNA	FAIL	NO	NO	-1.09002	63.2853
ENST00000686226	ENSG00000291100	ENSG00000291100	novel transcript	lncRNA	FAIL	NO	NO	-1.06142	71.8482
ENST00000690288	ENSG00000291100	ENSG00000291100	novel transcript	lncRNA	FAIL	NO	NO	-1.04406	75.3448
ENST00000701997	ENSG00000291100	ENSG00000291100	novel transcript	lncRNA	FAIL	NO	NO	-1.02427	79.8485
ENST00000689811	ENSG00000291100	ENSG00000291100	novel transcript	lncRNA	FAIL	NO	NO	-1.02626	79.8485
ENST00000702370	ENSG00000291099	ENSG00000291099	novel transcript	lncRNA	FAIL	NO	NO	1.01833	75.3448
ENST00000421890	ENSG00000291099	ENSG00000291099	novel transcript	lncRNA	FAIL	NO	NO	-1.09934	58.0186
ENST00000690822	ENSG00000291099	ENSG00000291099	novel transcript	lncRNA	FAIL	NO	NO	-1.04608	63.2853
ENST00000691068	ENSG00000291099	ENSG00000291099	novel transcript	lncRNA	FAIL	NO	NO	-1.04435	67.7629
ENST00000430530	ENSG00000291099	ENSG00000291099	novel transcript	lncRNA	FAIL	NO	NO	-1.01785	79.8485
ENST00000686456	ENSG00000291099	ENSG00000291099	novel transcript	lncRNA	FAIL	NO	NO	-1.01073	81.3928
ENST00000691389	HLA-L	ENSG00000291097	major histocompatibility complex, class I, L (pseudogene)	lncRNA	FAIL	NO	NO	1.01185	79.8485
ENST00000482052	HLA-L	ENSG00000291097	major histocompatibility complex, class I, L (pseudogene)	lncRNA	FAIL	NO	NO	-1.00351	83.7867
ENST00000463480	ENSG00000291095	ENSG00000291095	novel transcript	lncRNA	FAIL	NO	NO	1.05223	63.2853
ENST00000609413	SVIL-AS1	ENSG00000291093	SVIL antisense RNA 1	lncRNA	FAIL	NO	NO	1.05559	58.0186
ENST00000608994	SVIL-AS1	ENSG00000291093	SVIL antisense RNA 1	lncRNA	FAIL	NO	NO	1.05849	58.0186
ENST00000687838	SVIL-AS1	ENSG00000291093	SVIL antisense RNA 1	lncRNA	FAIL	NO	NO	1.04943	63.2853
ENST00000684815	SVIL-AS1	ENSG00000291093	SVIL antisense RNA 1	lncRNA	FAIL	NO	NO	1.05176	63.2853
ENST00000702276	SVIL-AS1	ENSG00000291093	SVIL antisense RNA 1	lncRNA	FAIL	NO	NO	1.04232	63.2853
ENST00000686070	SVIL-AS1	ENSG00000291093	SVIL antisense RNA 1	lncRNA	FAIL	NO	NO	1.04377	63.2853
ENST00000414457	SVIL-AS1	ENSG00000291093	SVIL antisense RNA 1	lncRNA	FAIL	NO	NO	1.03056	71.8482
ENST00000623175	SVIL-AS1	ENSG00000291093	SVIL antisense RNA 1	lncRNA	FAIL	NO	NO	1.02371	71.8482
ENST00000427063	SVIL-AS1	ENSG00000291093	SVIL antisense RNA 1	lncRNA	FAIL	NO	NO	1.01147	77.8633
ENST00000430295	SVIL-AS1	ENSG00000291093	SVIL antisense RNA 1	lncRNA	FAIL	NO	NO	1.01024	79.8485
ENST00000423223	SVIL-AS1	ENSG00000291093	SVIL antisense RNA 1	lncRNA	FAIL	NO	NO	1.00762	79.8485
ENST00000702223	SVIL-AS1	ENSG00000291093	SVIL antisense RNA 1	lncRNA	FAIL	NO	NO	1.00598	81.3928
ENST00000438202	SVIL-AS1	ENSG00000291093	SVIL antisense RNA 1	lncRNA	FAIL	NO	NO	-1.1745	17.8525
ENST00000686207	SVIL-AS1	ENSG00000291093	SVIL antisense RNA 1	lncRNA	FAIL	NO	NO	-1.07953	40.5536
ENST00000445521	SVIL-AS1	ENSG00000291093	SVIL antisense RNA 1	lncRNA	FAIL	NO	NO	-1.05706	58.0186
ENST00000701307	SVIL-AS1	ENSG00000291093	SVIL antisense RNA 1	lncRNA	FAIL	NO	NO	-1.04218	67.7629
ENST00000413405	SVIL-AS1	ENSG00000291093	SVIL antisense RNA 1	lncRNA	FAIL	NO	NO	-1.0452	71.8482
ENST00000700912	SVIL-AS1	ENSG00000291093	SVIL antisense RNA 1	lncRNA	FAIL	NO	NO	-1.01706	81.3928
ENST00000455774	SVIL-AS1	ENSG00000291093	SVIL antisense RNA 1	lncRNA	FAIL	NO	NO	-1.01065	82.5758
ENST00000446807	SVIL-AS1	ENSG00000291093	SVIL antisense RNA 1	lncRNA	FAIL	NO	NO	-1.00601	83.4261
ENST00000702161	SVIL-AS1	ENSG00000291093	SVIL antisense RNA 1	lncRNA	FAIL	NO	NO	-1.00333	83.9706
ENST00000438326	PMS2P3	ENSG00000291092	PMS1 homolog 2, mismatch repair system component pseudogene 3	lncRNA	FAIL	NO	NO	1.05679	67.7629
ENST00000702274	PMS2P3	ENSG00000291092	PMS1 homolog 2, mismatch repair system component pseudogene 3	lncRNA	FAIL	NO	NO	1.03297	67.7629
ENST00000691440	PMS2P3	ENSG00000291092	PMS1 homolog 2, mismatch repair system component pseudogene 3	lncRNA	FAIL	NO	NO	1.03154	71.8482
ENST00000533167	PMS2P3	ENSG00000291092	PMS1 homolog 2, mismatch repair system component pseudogene 3	lncRNA	FAIL	NO	NO	1.04163	71.8482
ENST00000437568	PMS2P3	ENSG00000291092	PMS1 homolog 2, mismatch repair system component pseudogene 3	lncRNA	FAIL	NO	NO	1.02348	75.3448
ENST00000422064	PMS2P3	ENSG00000291092	PMS1 homolog 2, mismatch repair system component pseudogene 3	lncRNA	FAIL	NO	NO	1.00141	83.4261
ENST00000394921	PMS2P3	ENSG00000291092	PMS1 homolog 2, mismatch repair system component pseudogene 3	lncRNA	FAIL	NO	NO	1.0007	83.4261
ENST00000430602	PMS2P3	ENSG00000291092	PMS1 homolog 2, mismatch repair system component pseudogene 3	lncRNA	FAIL	NO	NO	-1.05442	63.2853
ENST00000693762	PMS2P3	ENSG00000291092	PMS1 homolog 2, mismatch repair system component pseudogene 3	lncRNA	FAIL	NO	NO	-1.02797	77.8633
ENST00000418756	PMS2P3	ENSG00000291092	PMS1 homolog 2, mismatch repair system component pseudogene 3	lncRNA	FAIL	NO	NO	-1.00842	82.5758
ENST00000437008	SDHAP4	ENSG00000291091	SDHA pseudogene 4	lncRNA	FAIL	YES	NO	-1.28863	6.49496
ENST00000453454	SDHAP4	ENSG00000291091	SDHA pseudogene 4	lncRNA	FAIL	NO	NO	-1.17157	8.58074
ENST00000700758	SDHAP4	ENSG00000291091	SDHA pseudogene 4	lncRNA	FAIL	NO	NO	-1.17952	10.9358
ENST00000701105	SDHAP4	ENSG00000291091	SDHA pseudogene 4	lncRNA	FAIL	NO	NO	-1.14457	13.9891
ENST00000701709	SDHAP4	ENSG00000291091	SDHA pseudogene 4	lncRNA	FAIL	NO	NO	-1.11034	13.9891
ENST00000688268	SDHAP4	ENSG00000291091	SDHA pseudogene 4	lncRNA	FAIL	NO	NO	-1.1365	17.8525
ENST00000689716	SDHAP4	ENSG00000291091	SDHA pseudogene 4	lncRNA	FAIL	NO	NO	-1.11837	17.8525
ENST00000701522	SDHAP4	ENSG00000291091	SDHA pseudogene 4	lncRNA	FAIL	NO	NO	-1.12975	17.8525
ENST00000685600	SDHAP4	ENSG00000291091	SDHA pseudogene 4	lncRNA	FAIL	NO	NO	-1.11791	26.2398
ENST00000689038	SDHAP4	ENSG00000291091	SDHA pseudogene 4	lncRNA	FAIL	NO	NO	-1.09992	26.2398
ENST00000690701	SDHAP4	ENSG00000291091	SDHA pseudogene 4	lncRNA	FAIL	NO	NO	-1.11234	26.2398
ENST00000449003	SDHAP4	ENSG00000291091	SDHA pseudogene 4	lncRNA	FAIL	NO	NO	-1.10466	30.6018
ENST00000701021	SDHAP4	ENSG00000291091	SDHA pseudogene 4	lncRNA	FAIL	NO	NO	-1.07833	46.2655
ENST00000685331	SDHAP4	ENSG00000291091	SDHA pseudogene 4	lncRNA	FAIL	NO	NO	-1.07923	46.2655
ENST00000686003	SDHAP4	ENSG00000291091	SDHA pseudogene 4	lncRNA	FAIL	NO	NO	-1.07788	46.2655
ENST00000414207	SDHAP4	ENSG00000291091	SDHA pseudogene 4	lncRNA	FAIL	NO	NO	-1.06017	52.3664
ENST00000701851	SDHAP4	ENSG00000291091	SDHA pseudogene 4	lncRNA	FAIL	NO	NO	-1.06629	52.3664
ENST00000418868	SDHAP4	ENSG00000291091	SDHA pseudogene 4	lncRNA	FAIL	NO	NO	-1.05403	67.7629
ENST00000440535	SDHAP4	ENSG00000291091	SDHA pseudogene 4	lncRNA	FAIL	NO	NO	-1.04954	67.7629
ENST00000702152	SDHAP4	ENSG00000291091	SDHA pseudogene 4	lncRNA	FAIL	NO	NO	-1.0442	67.7629
ENST00000685536	SDHAP4	ENSG00000291091	SDHA pseudogene 4	lncRNA	FAIL	NO	NO	-1.04304	71.8482
ENST00000613211	CCDC144BP	ENSG00000291090	coiled-coil domain containing 144B, pseudogene	lncRNA	FAIL	YES	NO	1.243	40.5536
ENST00000684795	CCDC144BP	ENSG00000291090	coiled-coil domain containing 144B, pseudogene	lncRNA	FAIL	NO	NO	1.05278	63.2853
ENST00000687755	CCDC144BP	ENSG00000291090	coiled-coil domain containing 144B, pseudogene	lncRNA	FAIL	NO	NO	1.05278	63.2853
ENST00000689807	CCDC144BP	ENSG00000291090	coiled-coil domain containing 144B, pseudogene	lncRNA	FAIL	NO	NO	1.05278	63.2853
ENST00000701781	CCDC144BP	ENSG00000291090	coiled-coil domain containing 144B, pseudogene	lncRNA	FAIL	NO	NO	1.05278	63.2853
ENST00000702230	CCDC144BP	ENSG00000291090	coiled-coil domain containing 144B, pseudogene	lncRNA	FAIL	NO	NO	1.05278	63.2853
ENST00000455629	CCDC144BP	ENSG00000291090	coiled-coil domain containing 144B, pseudogene	lncRNA	FAIL	NO	NO	1.05206	63.2853
ENST00000700961	CCDC144BP	ENSG00000291090	coiled-coil domain containing 144B, pseudogene	lncRNA	FAIL	NO	NO	1.03097	71.8482
ENST00000689092	CCDC144BP	ENSG00000291090	coiled-coil domain containing 144B, pseudogene	lncRNA	FAIL	NO	NO	1.01917	77.8633
ENST00000450277	CCDC144BP	ENSG00000291090	coiled-coil domain containing 144B, pseudogene	lncRNA	FAIL	NO	NO	1.00917	79.8485
ENST00000445752	CCDC144BP	ENSG00000291090	coiled-coil domain containing 144B, pseudogene	lncRNA	FAIL	NO	NO	1.0065	81.3928
ENST00000618081	CCDC144BP	ENSG00000291090	coiled-coil domain containing 144B, pseudogene	lncRNA	FAIL	NO	NO	-1.13135	26.2398
ENST00000592103	ENSG00000291089	ENSG00000291089	novel transcript	lncRNA	FAIL	NO	NO	-1.11973	21.6455
ENST00000589653	ENSG00000291089	ENSG00000291089	novel transcript	lncRNA	FAIL	NO	NO	-1.02774	75.3448
ENST00000685092	NPEPPSP1	ENSG00000291088	NPEPPS pseudogene 1	lncRNA	FAIL	NO	NO	1.05295	71.8482
ENST00000686640	CRYBB2P1	ENSG00000291087	crystallin beta B2 pseudogene 1	lncRNA	FAIL	NO	NO	-1.07386	46.2655
ENST00000609513	CRYBB2P1	ENSG00000291087	crystallin beta B2 pseudogene 1	lncRNA	FAIL	NO	NO	-1.05895	52.3664
ENST00000382734	CRYBB2P1	ENSG00000291087	crystallin beta B2 pseudogene 1	lncRNA	FAIL	NO	NO	-1.04191	67.7629
ENST00000701000	CRYBB2P1	ENSG00000291087	crystallin beta B2 pseudogene 1	lncRNA	FAIL	NO	NO	-1.05409	67.7629
ENST00000509460	CRYBB2P1	ENSG00000291087	crystallin beta B2 pseudogene 1	lncRNA	FAIL	NO	NO	-1.04007	67.7629
ENST00000702041	CRYBB2P1	ENSG00000291087	crystallin beta B2 pseudogene 1	lncRNA	FAIL	NO	NO	-1.04739	67.7629
ENST00000702203	CRYBB2P1	ENSG00000291087	crystallin beta B2 pseudogene 1	lncRNA	FAIL	NO	NO	-1.05322	71.8482
ENST00000354451	CRYBB2P1	ENSG00000291087	crystallin beta B2 pseudogene 1	lncRNA	FAIL	NO	NO	-1.02919	75.3448
ENST00000609084	CRYBB2P1	ENSG00000291087	crystallin beta B2 pseudogene 1	lncRNA	FAIL	NO	NO	-1.02518	77.8633
ENST00000701479	LGALS17A	ENSG00000291086	galectin 14 pseudogene	lncRNA	FAIL	NO	NO	1.06393	67.7629
ENST00000598304	LGALS17A	ENSG00000291086	galectin 14 pseudogene	lncRNA	FAIL	NO	NO	1.03503	71.8482
ENST00000458539	LGALS17A	ENSG00000291086	galectin 14 pseudogene	lncRNA	FAIL	NO	NO	1.02525	75.3448
ENST00000598736	LGALS17A	ENSG00000291086	galectin 14 pseudogene	lncRNA	FAIL	NO	NO	-1.00976	82.5758
ENST00000412609	LGALS17A	ENSG00000291086	galectin 14 pseudogene	lncRNA	FAIL	NO	NO	-1.00324	83.9706
ENST00000452055	TMEM191A	ENSG00000291085	transmembrane protein 191A (pseudogene)	lncRNA	FAIL	NO	NO	1.07791	46.2655
ENST00000689656	TMEM191A	ENSG00000291085	transmembrane protein 191A (pseudogene)	lncRNA	FAIL	NO	NO	1.0579	58.0186
ENST00000428752	TMEM191A	ENSG00000291085	transmembrane protein 191A (pseudogene)	lncRNA	FAIL	NO	NO	1.06433	58.0186
ENST00000454833	TMEM191A	ENSG00000291085	transmembrane protein 191A (pseudogene)	lncRNA	FAIL	NO	NO	1.00509	81.3928
ENST00000445836	TMEM191A	ENSG00000291085	transmembrane protein 191A (pseudogene)	lncRNA	FAIL	NO	NO	-1.02996	71.8482
ENST00000436618	TMEM191A	ENSG00000291085	transmembrane protein 191A (pseudogene)	lncRNA	FAIL	NO	NO	-1.01734	79.8485
ENST00000422715	TMEM191A	ENSG00000291085	transmembrane protein 191A (pseudogene)	lncRNA	FAIL	NO	NO	-1.01217	82.5758
ENST00000576636	ALOX12P2_ENST00000570835	ENSG00000291084	arachidonate 12-lipoxygenase pseudogene 2	lncRNA	FAIL	NO	NO	1.13457	35.3069
ENST00000570835	ALOX12P2_ENST00000570835	ENSG00000291084	arachidonate 12-lipoxygenase pseudogene 2	lncRNA	FAIL	NO	NO	1.11653	40.5536
ENST00000573104	ALOX12P2_ENST00000570835	ENSG00000291084	arachidonate 12-lipoxygenase pseudogene 2	lncRNA	FAIL	NO	NO	1.12211	46.2655
ENST00000702178	ALOX12P2_ENST00000570835	ENSG00000291084	arachidonate 12-lipoxygenase pseudogene 2	lncRNA	FAIL	NO	NO	1.06334	52.3664
ENST00000691074	ALOX12P2_ENST00000570835	ENSG00000291084	arachidonate 12-lipoxygenase pseudogene 2	lncRNA	FAIL	NO	NO	1.07044	52.3664
ENST00000685813	ALOX12P2_ENST00000570835	ENSG00000291084	arachidonate 12-lipoxygenase pseudogene 2	lncRNA	FAIL	NO	NO	1.06142	52.3664
ENST00000574271	ALOX12P2_ENST00000570835	ENSG00000291084	arachidonate 12-lipoxygenase pseudogene 2	lncRNA	FAIL	NO	NO	1.05315	58.0186
ENST00000571201	ALOX12P2_ENST00000570835	ENSG00000291084	arachidonate 12-lipoxygenase pseudogene 2	lncRNA	FAIL	NO	NO	1.0574	58.0186
ENST00000700784	ALOX12P2_ENST00000570835	ENSG00000291084	arachidonate 12-lipoxygenase pseudogene 2	lncRNA	FAIL	NO	NO	1.04551	58.0186
ENST00000701449	ALOX12P2_ENST00000570835	ENSG00000291084	arachidonate 12-lipoxygenase pseudogene 2	lncRNA	FAIL	NO	NO	1.03613	67.7629
ENST00000574183	ALOX12P2_ENST00000570835	ENSG00000291084	arachidonate 12-lipoxygenase pseudogene 2	lncRNA	FAIL	NO	NO	1.06351	67.7629
ENST00000574727	ALOX12P2_ENST00000570835	ENSG00000291084	arachidonate 12-lipoxygenase pseudogene 2	lncRNA	FAIL	NO	NO	1.02232	71.8482
ENST00000572215	ALOX12P2_ENST00000570835	ENSG00000291084	arachidonate 12-lipoxygenase pseudogene 2	lncRNA	FAIL	NO	NO	1.00653	82.5758
ENST00000575787	ALOX12P2_ENST00000570835	ENSG00000291084	arachidonate 12-lipoxygenase pseudogene 2	lncRNA	FAIL	NO	NO	-1.10642	63.2853
ENST00000570890	ALOX12P2_ENST00000570835	ENSG00000291084	arachidonate 12-lipoxygenase pseudogene 2	lncRNA	FAIL	NO	NO	-1.05205	63.2853
ENST00000593298	CYP2B7P	ENSG00000291083	cytochrome P450 family 2 subfamily B member 7, pseudogene	lncRNA	FAIL	NO	NO	1.11424	40.5536
ENST00000693208	CYP2B7P	ENSG00000291083	cytochrome P450 family 2 subfamily B member 7, pseudogene	lncRNA	FAIL	NO	NO	-1.06393	58.0186
ENST00000599198	CYP2B7P	ENSG00000291083	cytochrome P450 family 2 subfamily B member 7, pseudogene	lncRNA	FAIL	NO	NO	-1.0637	58.0186
ENST00000599831	CYP2B7P	ENSG00000291083	cytochrome P450 family 2 subfamily B member 7, pseudogene	lncRNA	FAIL	NO	NO	-1.00602	83.7867
ENST00000530420	HERC2P9	ENSG00000291082	HERC2 pseudogene 9	lncRNA	FAIL	NO	NO	-1.09072	63.2853
ENST00000528584	HERC2P9	ENSG00000291082	HERC2 pseudogene 9	lncRNA	FAIL	NO	NO	-1.05537	71.8482
ENST00000701858	ENSG00000291081	ENSG00000291081	novel transcript	lncRNA	FAIL	NO	NO	1.03843	67.7629
ENST00000690402	ENSG00000291081	ENSG00000291081	novel transcript	lncRNA	FAIL	NO	NO	1.04131	71.8482
ENST00000688587	ENSG00000291081	ENSG00000291081	novel transcript	lncRNA	FAIL	NO	NO	1.023	75.3448
ENST00000687284	ENSG00000291081	ENSG00000291081	novel transcript	lncRNA	FAIL	NO	NO	1.01017	79.8485
ENST00000689626	ENSG00000291081	ENSG00000291081	novel transcript	lncRNA	FAIL	NO	NO	1.01017	79.8485
ENST00000691189	ENSG00000291081	ENSG00000291081	novel transcript	lncRNA	FAIL	NO	NO	1.01017	79.8485
ENST00000500074	ENSG00000291081	ENSG00000291081	novel transcript	lncRNA	FAIL	NO	NO	1.00945	79.8485
ENST00000693359	ENSG00000291081	ENSG00000291081	novel transcript	lncRNA	FAIL	NO	NO	1.00737	81.3928
ENST00000690856	ENSG00000291081	ENSG00000291081	novel transcript	lncRNA	FAIL	NO	NO	1.00361	82.5758
ENST00000702087	ENSG00000291081	ENSG00000291081	novel transcript	lncRNA	FAIL	NO	NO	-1.08764	63.2853
ENST00000511564	ENSG00000291081	ENSG00000291081	novel transcript	lncRNA	FAIL	NO	NO	-1.04101	71.8482
ENST00000689862	ENSG00000291081	ENSG00000291081	novel transcript	lncRNA	FAIL	NO	NO	-1.04174	71.8482
ENST00000691825	ENSG00000291081	ENSG00000291081	novel transcript	lncRNA	FAIL	NO	NO	-1.04174	71.8482
ENST00000689836	ENSG00000291081	ENSG00000291081	novel transcript	lncRNA	FAIL	NO	NO	-1.04189	71.8482
ENST00000691477	ENSG00000291081	ENSG00000291081	novel transcript	lncRNA	FAIL	NO	NO	-1.03254	75.3448
ENST00000686686	ENSG00000291081	ENSG00000291081	novel transcript	lncRNA	FAIL	NO	NO	-1.04247	77.8633
ENST00000701005	ENSG00000291081	ENSG00000291081	novel transcript	lncRNA	FAIL	NO	NO	-1.04247	77.8633
ENST00000688071	ENSG00000291081	ENSG00000291081	novel transcript	lncRNA	FAIL	NO	NO	-1.0172	79.8485
ENST00000689096	ENSG00000291081	ENSG00000291081	novel transcript	lncRNA	FAIL	NO	NO	-1.0172	79.8485
ENST00000506448	ENSG00000291081	ENSG00000291081	novel transcript	lncRNA	FAIL	NO	NO	-1.0089	82.5758
ENST00000515245	ENSG00000291081	ENSG00000291081	novel transcript	lncRNA	FAIL	NO	NO	-1.01057	82.5758
ENST00000687597	ENSG00000291081	ENSG00000291081	novel transcript	lncRNA	FAIL	NO	NO	-1.01031	82.5758
ENST00000692815	ENSG00000291081	ENSG00000291081	novel transcript	lncRNA	FAIL	NO	NO	-1.01031	82.5758
ENST00000701414	ENSG00000291081	ENSG00000291081	novel transcript	lncRNA	FAIL	NO	NO	-1.00612	83.4261
ENST00000528327	ZNF252P	ENSG00000291080	zinc finger protein 252, pseudogene	lncRNA	FAIL	NO	NO	1.02546	75.3448
ENST00000701338	ZNF252P	ENSG00000291080	zinc finger protein 252, pseudogene	lncRNA	FAIL	NO	NO	-1.1068	17.8525
ENST00000689624	ZNF252P	ENSG00000291080	zinc finger protein 252, pseudogene	lncRNA	FAIL	NO	NO	-1.10191	21.6455
ENST00000700810	ZNF252P	ENSG00000291080	zinc finger protein 252, pseudogene	lncRNA	FAIL	NO	NO	-1.11698	21.6455
ENST00000690545	ZNF252P	ENSG00000291080	zinc finger protein 252, pseudogene	lncRNA	FAIL	NO	NO	-1.09794	21.6455
ENST00000529315	ZNF252P	ENSG00000291080	zinc finger protein 252, pseudogene	lncRNA	FAIL	NO	NO	-1.09731	26.2398
ENST00000702070	ZNF252P	ENSG00000291080	zinc finger protein 252, pseudogene	lncRNA	FAIL	NO	NO	-1.11512	26.2398
ENST00000534037	ZNF252P	ENSG00000291080	zinc finger protein 252, pseudogene	lncRNA	FAIL	NO	NO	-1.07995	40.5536
ENST00000427606	ZNF252P	ENSG00000291080	zinc finger protein 252, pseudogene	lncRNA	FAIL	NO	NO	-1.06262	58.0186
ENST00000527222	ZNF252P	ENSG00000291080	zinc finger protein 252, pseudogene	lncRNA	FAIL	NO	NO	-1.05218	63.2853
ENST00000426361	ZNF252P	ENSG00000291080	zinc finger protein 252, pseudogene	lncRNA	FAIL	NO	NO	-1.0382	67.7629
ENST00000690265	ZNF252P	ENSG00000291080	zinc finger protein 252, pseudogene	lncRNA	FAIL	NO	NO	-1.0294	71.8482
ENST00000528392	ZNF252P	ENSG00000291080	zinc finger protein 252, pseudogene	lncRNA	FAIL	NO	NO	-1.02024	77.8633
ENST00000702044	ENSG00000291079	ENSG00000291079	novel transcript	lncRNA	FAIL	NO	NO	1.10481	40.5536
ENST00000701631	ENSG00000291079	ENSG00000291079	novel transcript	lncRNA	FAIL	NO	NO	1.12288	40.5536
ENST00000688433	ENSG00000291079	ENSG00000291079	novel transcript	lncRNA	FAIL	NO	NO	1.10512	40.5536
ENST00000691115	ENSG00000291079	ENSG00000291079	novel transcript	lncRNA	FAIL	NO	NO	1.07594	40.5536
ENST00000512335	ENSG00000291079	ENSG00000291079	novel transcript	lncRNA	FAIL	NO	NO	1.0618	46.2655
ENST00000690916	ENSG00000291079	ENSG00000291079	novel transcript	lncRNA	FAIL	NO	NO	1.07237	52.3664
ENST00000687772	ENSG00000291079	ENSG00000291079	novel transcript	lncRNA	FAIL	NO	NO	1.06054	52.3664
ENST00000507841	ENSG00000291079	ENSG00000291079	novel transcript	lncRNA	FAIL	NO	NO	1.05879	52.3664
ENST00000686018	ENSG00000291079	ENSG00000291079	novel transcript	lncRNA	FAIL	NO	NO	1.06245	52.3664
ENST00000507290	ENSG00000291079	ENSG00000291079	novel transcript	lncRNA	FAIL	NO	NO	1.06471	58.0186
ENST00000343123	ENSG00000291079	ENSG00000291079	novel transcript	lncRNA	FAIL	NO	NO	1.04161	63.2853
ENST00000701146	ENSG00000291079	ENSG00000291079	novel transcript	lncRNA	FAIL	NO	NO	1.04261	63.2853
ENST00000689007	ENSG00000291079	ENSG00000291079	novel transcript	lncRNA	FAIL	NO	NO	1.04855	67.7629
ENST00000690945	ENSG00000291079	ENSG00000291079	novel transcript	lncRNA	FAIL	NO	NO	1.04855	67.7629
ENST00000693722	ENSG00000291079	ENSG00000291079	novel transcript	lncRNA	FAIL	NO	NO	1.0344	67.7629
ENST00000700937	ENSG00000291079	ENSG00000291079	novel transcript	lncRNA	FAIL	NO	NO	1.04797	67.7629
ENST00000522848	ENSG00000291079	ENSG00000291079	novel transcript	lncRNA	FAIL	NO	NO	-1.04859	67.7629
ENST00000690809	ENSG00000291079	ENSG00000291079	novel transcript	lncRNA	FAIL	NO	NO	-1.02541	77.8633
ENST00000432401	ENSG00000291078	ENSG00000291078	novel transcript	lncRNA	FAIL	NO	NO	1.03615	67.7629
ENST00000445082	ENSG00000291078	ENSG00000291078	novel transcript	lncRNA	FAIL	NO	NO	-1.06688	58.0186
ENST00000424471	ENSG00000291078	ENSG00000291078	novel transcript	lncRNA	FAIL	NO	NO	-1.06297	63.2853
ENST00000424691	ENSG00000291078	ENSG00000291078	novel transcript	lncRNA	FAIL	NO	NO	-1.06297	63.2853
ENST00000686656	ENSG00000291078	ENSG00000291078	novel transcript	lncRNA	FAIL	NO	NO	-1.0576	63.2853
ENST00000335507	ENSG00000291078	ENSG00000291078	novel transcript	lncRNA	FAIL	NO	NO	-1.03554	71.8482
ENST00000475369	ENST00000475369	ENSG00000291077	novel transcript	lncRNA	FAIL	NO	NO	1.00432	82.5758
ENST00000701452	AADACP1	ENSG00000291076	arylacetamide deacetylase pseudogene 1	lncRNA	FAIL	NO	NO	1.17121	46.2655
ENST00000462937	AADACP1	ENSG00000291076	arylacetamide deacetylase pseudogene 1	lncRNA	FAIL	NO	NO	1.07255	58.0186
ENST00000483636	AADACP1	ENSG00000291076	arylacetamide deacetylase pseudogene 1	lncRNA	FAIL	NO	NO	1.05621	67.7629
ENST00000463420	AADACP1	ENSG00000291076	arylacetamide deacetylase pseudogene 1	lncRNA	FAIL	NO	NO	1.01974	77.8633
ENST00000471766	AADACP1	ENSG00000291076	arylacetamide deacetylase pseudogene 1	lncRNA	FAIL	NO	NO	1.01284	79.8485
ENST00000690661	AADACP1	ENSG00000291076	arylacetamide deacetylase pseudogene 1	lncRNA	FAIL	NO	NO	-1.02045	81.3928
ENST00000615326	ENSG00000291075	ENSG00000291075	novel transcript	lncRNA	FAIL	NO	NO	1.02189	75.3448
ENST00000690313	ENSG00000291075	ENSG00000291075	novel transcript	lncRNA	FAIL	NO	NO	1.02186	75.3448
ENST00000700953	ENSG00000291075	ENSG00000291075	novel transcript	lncRNA	FAIL	NO	NO	1.02016	75.3448
ENST00000691737	ENSG00000291075	ENSG00000291075	novel transcript	lncRNA	FAIL	NO	NO	-1.10558	26.2398
ENST00000693485	ENSG00000291075	ENSG00000291075	novel transcript	lncRNA	FAIL	NO	NO	-1.08162	26.2398
ENST00000687775	ENSG00000291075	ENSG00000291075	novel transcript	lncRNA	FAIL	NO	NO	-1.07699	26.2398
ENST00000692434	ENSG00000291075	ENSG00000291075	novel transcript	lncRNA	FAIL	NO	NO	-1.07699	26.2398
ENST00000611606	ENSG00000291075	ENSG00000291075	novel transcript	lncRNA	FAIL	NO	NO	-1.08554	26.2398
ENST00000701515	ENSG00000291075	ENSG00000291075	novel transcript	lncRNA	FAIL	NO	NO	-1.09855	30.6018
ENST00000686736	ENSG00000291075	ENSG00000291075	novel transcript	lncRNA	FAIL	NO	NO	-1.09323	35.3069
ENST00000618340	ENSG00000291075	ENSG00000291075	novel transcript	lncRNA	FAIL	NO	NO	-1.07475	35.3069
ENST00000701368	ENSG00000291075	ENSG00000291075	novel transcript	lncRNA	FAIL	NO	NO	-1.06703	35.3069
ENST00000701754	ENSG00000291075	ENSG00000291075	novel transcript	lncRNA	FAIL	NO	NO	-1.06688	40.5536
ENST00000686028	ENSG00000291075	ENSG00000291075	novel transcript	lncRNA	FAIL	NO	NO	-1.07579	40.5536
ENST00000701028	ENSG00000291075	ENSG00000291075	novel transcript	lncRNA	FAIL	NO	NO	-1.0579	46.2655
ENST00000701829	ENSG00000291075	ENSG00000291075	novel transcript	lncRNA	FAIL	NO	NO	-1.07148	52.3664
ENST00000690347	ENSG00000291075	ENSG00000291075	novel transcript	lncRNA	FAIL	NO	NO	-1.05351	58.0186
ENST00000701475	ENSG00000291075	ENSG00000291075	novel transcript	lncRNA	FAIL	NO	NO	-1.06866	58.0186
ENST00000700863	ENSG00000291075	ENSG00000291075	novel transcript	lncRNA	FAIL	NO	NO	-1.08568	63.2853
ENST00000701564	ENSG00000291075	ENSG00000291075	novel transcript	lncRNA	FAIL	NO	NO	-1.05995	63.2853
ENST00000701792	ENSG00000291075	ENSG00000291075	novel transcript	lncRNA	FAIL	NO	NO	-1.03987	63.2853
ENST00000700924	ENSG00000291075	ENSG00000291075	novel transcript	lncRNA	FAIL	NO	NO	-1.04016	63.2853
ENST00000701325	ENSG00000291075	ENSG00000291075	novel transcript	lncRNA	FAIL	NO	NO	-1.05059	67.7629
ENST00000688017	ENSG00000291075	ENSG00000291075	novel transcript	lncRNA	FAIL	NO	NO	-1.03111	71.8482
ENST00000610803	ENSG00000291075	ENSG00000291075	novel transcript	lncRNA	FAIL	NO	NO	-1.02303	75.3448
ENST00000684885	ENSG00000291075	ENSG00000291075	novel transcript	lncRNA	FAIL	NO	NO	-1.02158	77.8633
ENST00000701151	ENSG00000291075	ENSG00000291075	novel transcript	lncRNA	FAIL	NO	NO	-1.01903	81.3928
ENST00000689683	ENSG00000291075	ENSG00000291075	novel transcript	lncRNA	FAIL	NO	NO	-1.00333	84.027
ENST00000539484	CCDC144NL	ENSG00000291074	CCDC144A N-terminal pseudogene	lncRNA	FAIL	NO	NO	1.07736	52.3664
ENST00000700884	CCDC144NL	ENSG00000291074	CCDC144A N-terminal pseudogene	lncRNA	FAIL	NO	NO	1.07281	58.0186
ENST00000327925	CCDC144NL	ENSG00000291074	CCDC144A N-terminal pseudogene	lncRNA	FAIL	NO	NO	1.05057	67.7629
ENST00000648089	CCDC144NL	ENSG00000291074	CCDC144A N-terminal pseudogene	lncRNA	FAIL	NO	NO	1.01833	77.8633
ENST00000539177	CCDC144NL	ENSG00000291074	CCDC144A N-terminal pseudogene	lncRNA	FAIL	NO	NO	-1.0195	79.8485
ENST00000520823	ENSG00000291073	ENSG00000291073	novel transcript	lncRNA	FAIL	NO	NO	1.01278	77.8633
ENST00000435197	ENSG00000291073	ENSG00000291073	novel transcript	lncRNA	FAIL	NO	NO	1.00801	81.3928
ENST00000437413	ENSG00000291073	ENSG00000291073	novel transcript	lncRNA	FAIL	NO	NO	-1.07023	71.8482
ENST00000522841	ENSG00000291073	ENSG00000291073	novel transcript	lncRNA	FAIL	NO	NO	-1.02552	77.8633
ENST00000701937	CROCCP2_ENST00000639456	ENSG00000291072	CROCC pseudogene 2	lncRNA	FAIL	NO	NO	1.12194	40.5536
ENST00000362058	CROCCP2_ENST00000639456	ENSG00000291072	CROCC pseudogene 2	lncRNA	FAIL	NO	NO	1.04808	58.0186
ENST00000639456	CROCCP2_ENST00000639456	ENSG00000291072	CROCC pseudogene 2	lncRNA	FAIL	NO	NO	1.03341	67.7629
ENST00000639594	CROCCP2_ENST00000639456	ENSG00000291072	CROCC pseudogene 2	lncRNA	FAIL	NO	NO	-1.10769	35.3069
ENST00000640476	CROCCP2_ENST00000639456	ENSG00000291072	CROCC pseudogene 2	lncRNA	FAIL	NO	NO	-1.09742	40.5536
ENST00000639481	CROCCP2_ENST00000639456	ENSG00000291072	CROCC pseudogene 2	lncRNA	FAIL	NO	NO	-1.09178	46.2655
ENST00000635081	CROCCP2_ENST00000639456	ENSG00000291072	CROCC pseudogene 2	lncRNA	FAIL	NO	NO	-1.01687	77.8633
ENST00000688253	FAM86JP	ENSG00000291071	family with sequence similarity 86 member J, pseudogene	lncRNA	FAIL	NO	NO	1.16797	40.5536
ENST00000691323	FAM86JP	ENSG00000291071	family with sequence similarity 86 member J, pseudogene	lncRNA	FAIL	NO	NO	1.16797	40.5536
ENST00000467239	FAM86JP	ENSG00000291071	family with sequence similarity 86 member J, pseudogene	lncRNA	FAIL	NO	NO	-1.07601	63.2853
ENST00000486431	FAM86JP	ENSG00000291071	family with sequence similarity 86 member J, pseudogene	lncRNA	FAIL	NO	NO	-1.07601	63.2853
ENST00000687642	FAM86JP	ENSG00000291071	family with sequence similarity 86 member J, pseudogene	lncRNA	FAIL	NO	NO	-1.07594	63.2853
ENST00000690857	FAM86JP	ENSG00000291071	family with sequence similarity 86 member J, pseudogene	lncRNA	FAIL	NO	NO	-1.07594	63.2853
ENST00000693415	FAM86JP	ENSG00000291071	family with sequence similarity 86 member J, pseudogene	lncRNA	FAIL	NO	NO	-1.07594	63.2853
ENST00000693592	FAM86JP	ENSG00000291071	family with sequence similarity 86 member J, pseudogene	lncRNA	FAIL	NO	NO	-1.07594	63.2853
ENST00000701225	FAM86JP	ENSG00000291071	family with sequence similarity 86 member J, pseudogene	lncRNA	FAIL	NO	NO	-1.07594	63.2853
ENST00000701369	FAM86JP	ENSG00000291071	family with sequence similarity 86 member J, pseudogene	lncRNA	FAIL	NO	NO	-1.07594	63.2853
ENST00000701661	FAM86JP	ENSG00000291071	family with sequence similarity 86 member J, pseudogene	lncRNA	FAIL	NO	NO	-1.07594	63.2853
ENST00000685585	FAM86JP	ENSG00000291071	family with sequence similarity 86 member J, pseudogene	lncRNA	FAIL	NO	NO	-1.0403	67.7629
ENST00000701718	FAM86JP	ENSG00000291071	family with sequence similarity 86 member J, pseudogene	lncRNA	FAIL	NO	NO	-1.0403	67.7629
ENST00000485843	FAM86JP	ENSG00000291071	family with sequence similarity 86 member J, pseudogene	lncRNA	FAIL	NO	NO	-1.01539	79.8485
ENST00000685927	FAM86JP	ENSG00000291071	family with sequence similarity 86 member J, pseudogene	lncRNA	FAIL	NO	NO	-1.01508	79.8485
ENST00000689246	FAM86JP	ENSG00000291071	family with sequence similarity 86 member J, pseudogene	lncRNA	FAIL	NO	NO	-1.01508	79.8485
ENST00000692268	FAM86JP	ENSG00000291071	family with sequence similarity 86 member J, pseudogene	lncRNA	FAIL	NO	NO	-1.01508	79.8485
ENST00000693742	FAM86JP	ENSG00000291071	family with sequence similarity 86 member J, pseudogene	lncRNA	FAIL	NO	NO	-1.01508	79.8485
ENST00000688271	FAM86JP	ENSG00000291071	family with sequence similarity 86 member J, pseudogene	lncRNA	FAIL	NO	NO	-1.00933	82.5758
ENST00000701904	FAM86JP	ENSG00000291071	family with sequence similarity 86 member J, pseudogene	lncRNA	FAIL	NO	NO	-1.00933	82.5758
ENST00000701267	FAM86JP	ENSG00000291071	family with sequence similarity 86 member J, pseudogene	lncRNA	FAIL	NO	NO	-1.00905	82.5758
ENST00000562301	AOC4P	ENSG00000291070	amine oxidase copper containing 4, pseudogene	lncRNA	FAIL	NO	NO	1.14465	40.5536
ENST00000585538	AOC4P	ENSG00000291070	amine oxidase copper containing 4, pseudogene	lncRNA	FAIL	NO	NO	-1.1089	58.0186
ENST00000690946	BMS1P1	ENSG00000291069	BMS1 pseudogene 1	lncRNA	FAIL	NO	NO	1.04754	71.8482
ENST00000700769	BMS1P1	ENSG00000291069	BMS1 pseudogene 1	lncRNA	FAIL	NO	NO	1.04754	71.8482
ENST00000701199	BMS1P1	ENSG00000291069	BMS1 pseudogene 1	lncRNA	FAIL	NO	NO	1.04754	71.8482
ENST00000688259	BMS1P1	ENSG00000291069	BMS1 pseudogene 1	lncRNA	FAIL	NO	NO	-1.16991	30.6018
ENST00000580094	BMS1P1	ENSG00000291069	BMS1 pseudogene 1	lncRNA	FAIL	NO	NO	-1.08876	40.5536
ENST00000690404	BMS1P1	ENSG00000291069	BMS1 pseudogene 1	lncRNA	FAIL	NO	NO	-1.03613	75.3448
ENST00000634905	ENSG00000291068	ENSG00000291068	novel transcript	lncRNA	FAIL	NO	NO	-1.07699	35.3069
ENST00000608760	ENSG00000291068	ENSG00000291068	novel transcript	lncRNA	FAIL	NO	NO	-1.04329	71.8482
ENST00000467784	ENSG00000291067	ENSG00000291067	novel transcript	lncRNA	FAIL	NO	NO	1.00363	82.5758
ENST00000650934	ENSG00000291067	ENSG00000291067	novel transcript	lncRNA	FAIL	NO	NO	-1.07185	46.2655
ENST00000493688	ENSG00000291067	ENSG00000291067	novel transcript	lncRNA	FAIL	NO	NO	-1.05613	58.0186
ENST00000687668	ENSG00000291067	ENSG00000291067	novel transcript	lncRNA	FAIL	NO	NO	-1.06083	63.2853
ENST00000691176	ENSG00000291067	ENSG00000291067	novel transcript	lncRNA	FAIL	NO	NO	-1.06083	63.2853
ENST00000497138	ENSG00000291067	ENSG00000291067	novel transcript	lncRNA	FAIL	NO	NO	-1.06815	63.2853
ENST00000686997	ENSG00000291067	ENSG00000291067	novel transcript	lncRNA	FAIL	NO	NO	-1.04565	67.7629
ENST00000457990	ENSG00000291067	ENSG00000291067	novel transcript	lncRNA	FAIL	NO	NO	-1.06255	67.7629
ENST00000701233	ENSG00000291067	ENSG00000291067	novel transcript	lncRNA	FAIL	NO	NO	-1.04174	67.7629
ENST00000473210	ENSG00000291067	ENSG00000291067	novel transcript	lncRNA	FAIL	NO	NO	-1.05745	67.7629
ENST00000690618	ENSG00000291067	ENSG00000291067	novel transcript	lncRNA	FAIL	NO	NO	-1.04319	67.7629
ENST00000244070	ENSG00000291067	ENSG00000291067	novel transcript	lncRNA	FAIL	NO	NO	-1.03646	71.8482
ENST00000495058	ENSG00000291067	ENSG00000291067	novel transcript	lncRNA	FAIL	NO	NO	-1.01561	79.8485
ENST00000691692	ENSG00000291067	ENSG00000291067	novel transcript	lncRNA	FAIL	NO	NO	-1.01579	79.8485
ENST00000422302	ENSG00000291067	ENSG00000291067	novel transcript	lncRNA	FAIL	NO	NO	-1.01369	81.3928
ENST00000687831	ENSG00000291067	ENSG00000291067	novel transcript	lncRNA	FAIL	NO	NO	-1.00989	81.3928
ENST00000686358	ENSG00000291066	ENSG00000291066	novel transcript	lncRNA	FAIL	YES	NO	1.40893	26.2398
ENST00000691009	ENSG00000291066	ENSG00000291066	novel transcript	lncRNA	FAIL	YES	NO	1.40893	26.2398
ENST00000701427	ENSG00000291066	ENSG00000291066	novel transcript	lncRNA	FAIL	YES	NO	1.40893	26.2398
ENST00000685193	ENSG00000291066	ENSG00000291066	novel transcript	lncRNA	FAIL	YES	NO	1.26786	35.3069
ENST00000546471	ENSG00000291066	ENSG00000291066	novel transcript	lncRNA	FAIL	NO	NO	1.19547	35.3069
ENST00000514813	ENSG00000291066	ENSG00000291066	novel transcript	lncRNA	FAIL	YES	NO	1.21889	40.5536
ENST00000687685	ENSG00000291066	ENSG00000291066	novel transcript	lncRNA	FAIL	NO	NO	1.07893	63.2853
ENST00000688619	ENSG00000291066	ENSG00000291066	novel transcript	lncRNA	FAIL	NO	NO	1.04608	75.3448
ENST00000701745	ENSG00000291066	ENSG00000291066	novel transcript	lncRNA	FAIL	NO	NO	1.00737	81.3928
ENST00000551681	ENSG00000291066	ENSG00000291066	novel transcript	lncRNA	FAIL	NO	NO	1.00345	82.5758
ENST00000480246	RPL23AP7_ENST00000686648	ENSG00000291064	ribosomal protein L23a pseudogene 7	lncRNA	FAIL	NO	NO	1.13313	35.3069
ENST00000467796	RPL23AP7_ENST00000686648	ENSG00000291064	ribosomal protein L23a pseudogene 7	lncRNA	FAIL	NO	NO	1.16337	40.5536
ENST00000462238	RPL23AP7_ENST00000686648	ENSG00000291064	ribosomal protein L23a pseudogene 7	lncRNA	FAIL	NO	NO	1.11618	40.5536
ENST00000690684	RPL23AP7_ENST00000686648	ENSG00000291064	ribosomal protein L23a pseudogene 7	lncRNA	FAIL	NO	NO	1.11497	40.5536
ENST00000687360	RPL23AP7_ENST00000686648	ENSG00000291064	ribosomal protein L23a pseudogene 7	lncRNA	FAIL	NO	NO	1.11512	40.5536
ENST00000700830	RPL23AP7_ENST00000686648	ENSG00000291064	ribosomal protein L23a pseudogene 7	lncRNA	FAIL	NO	NO	1.11512	40.5536
ENST00000651346	RPL23AP7_ENST00000686648	ENSG00000291064	ribosomal protein L23a pseudogene 7	lncRNA	FAIL	NO	NO	1.08735	46.2655
ENST00000686648	RPL23AP7_ENST00000686648	ENSG00000291064	ribosomal protein L23a pseudogene 7	lncRNA	FAIL	NO	NO	1.08719	46.2655
ENST00000687913	RPL23AP7_ENST00000686648	ENSG00000291064	ribosomal protein L23a pseudogene 7	lncRNA	FAIL	NO	NO	1.08719	46.2655
ENST00000701765	RPL23AP7_ENST00000686648	ENSG00000291064	ribosomal protein L23a pseudogene 7	lncRNA	FAIL	NO	NO	1.11497	46.2655
ENST00000701706	RPL23AP7_ENST00000686648	ENSG00000291064	ribosomal protein L23a pseudogene 7	lncRNA	FAIL	NO	NO	1.09036	46.2655
ENST00000701035	RPL23AP7_ENST00000686648	ENSG00000291064	ribosomal protein L23a pseudogene 7	lncRNA	FAIL	NO	NO	1.08388	52.3664
ENST00000700781	RPL23AP7_ENST00000686648	ENSG00000291064	ribosomal protein L23a pseudogene 7	lncRNA	FAIL	NO	NO	1.08719	52.3664
ENST00000701520	RPL23AP7_ENST00000686648	ENSG00000291064	ribosomal protein L23a pseudogene 7	lncRNA	FAIL	NO	NO	1.07624	52.3664
ENST00000494075	RPL23AP7_ENST00000686648	ENSG00000291064	ribosomal protein L23a pseudogene 7	lncRNA	FAIL	NO	NO	1.0795	52.3664
ENST00000701498	RPL23AP7_ENST00000686648	ENSG00000291064	ribosomal protein L23a pseudogene 7	lncRNA	FAIL	NO	NO	1.07222	52.3664
ENST00000423888	RPL23AP7_ENST00000686648	ENSG00000291064	ribosomal protein L23a pseudogene 7	lncRNA	FAIL	NO	NO	1.07098	52.3664
ENST00000687456	RPL23AP7_ENST00000686648	ENSG00000291064	ribosomal protein L23a pseudogene 7	lncRNA	FAIL	NO	NO	1.07564	52.3664
ENST00000689655	RPL23AP7_ENST00000686648	ENSG00000291064	ribosomal protein L23a pseudogene 7	lncRNA	FAIL	NO	NO	1.07564	52.3664
ENST00000701632	RPL23AP7_ENST00000686648	ENSG00000291064	ribosomal protein L23a pseudogene 7	lncRNA	FAIL	NO	NO	1.08433	58.0186
ENST00000690407	RPL23AP7_ENST00000686648	ENSG00000291064	ribosomal protein L23a pseudogene 7	lncRNA	FAIL	NO	NO	1.06866	58.0186
ENST00000686213	RPL23AP7_ENST00000686648	ENSG00000291064	ribosomal protein L23a pseudogene 7	lncRNA	FAIL	NO	NO	1.06142	58.0186
ENST00000496652	RPL23AP7_ENST00000686648	ENSG00000291064	ribosomal protein L23a pseudogene 7	lncRNA	FAIL	NO	NO	1.06037	63.2853
ENST00000690147	RPL23AP7_ENST00000686648	ENSG00000291064	ribosomal protein L23a pseudogene 7	lncRNA	FAIL	NO	NO	1.05205	63.2853
ENST00000685456	RPL23AP7_ENST00000686648	ENSG00000291064	ribosomal protein L23a pseudogene 7	lncRNA	FAIL	NO	NO	1.05775	63.2853
ENST00000686022	RPL23AP7_ENST00000686648	ENSG00000291064	ribosomal protein L23a pseudogene 7	lncRNA	FAIL	NO	NO	1.05234	63.2853
ENST00000701134	RPL23AP7_ENST00000686648	ENSG00000291064	ribosomal protein L23a pseudogene 7	lncRNA	FAIL	NO	NO	1.04275	67.7629
ENST00000463325	RPL23AP7_ENST00000686648	ENSG00000291064	ribosomal protein L23a pseudogene 7	lncRNA	FAIL	NO	NO	1.04254	67.7629
ENST00000688675	RPL23AP7_ENST00000686648	ENSG00000291064	ribosomal protein L23a pseudogene 7	lncRNA	FAIL	NO	NO	1.03987	71.8482
ENST00000689105	RPL23AP7_ENST00000686648	ENSG00000291064	ribosomal protein L23a pseudogene 7	lncRNA	FAIL	NO	NO	1.03987	71.8482
ENST00000693416	RPL23AP7_ENST00000686648	ENSG00000291064	ribosomal protein L23a pseudogene 7	lncRNA	FAIL	NO	NO	1.03412	71.8482
ENST00000701805	RPL23AP7_ENST00000686648	ENSG00000291064	ribosomal protein L23a pseudogene 7	lncRNA	FAIL	NO	NO	1.00737	81.3928
ENST00000701742	RPL23AP7_ENST00000686648	ENSG00000291064	ribosomal protein L23a pseudogene 7	lncRNA	FAIL	NO	NO	-1.00654	83.7867
ENST00000578883	ENSG00000291063	ENSG00000291063	novel transcript	lncRNA	FAIL	YES	NO	1.20612	30.6018
ENST00000685300	ENSG00000291063	ENSG00000291063	novel transcript	lncRNA	FAIL	NO	NO	1.19185	35.3069
ENST00000700909	ENSG00000291063	ENSG00000291063	novel transcript	lncRNA	FAIL	NO	NO	1.1128	40.5536
ENST00000701124	ENSG00000291063	ENSG00000291063	novel transcript	lncRNA	FAIL	NO	NO	1.10634	46.2655
ENST00000701717	ENSG00000291063	ENSG00000291063	novel transcript	lncRNA	FAIL	NO	NO	1.09429	46.2655
ENST00000691618	ENSG00000291063	ENSG00000291063	novel transcript	lncRNA	FAIL	NO	NO	1.09733	46.2655
ENST00000687724	ENSG00000291063	ENSG00000291063	novel transcript	lncRNA	FAIL	NO	NO	1.07148	58.0186
ENST00000580053	ENSG00000291063	ENSG00000291063	novel transcript	lncRNA	FAIL	YES	NO	-1.20306	40.5536
ENST00000690641	ENSG00000291063	ENSG00000291063	novel transcript	lncRNA	FAIL	NO	NO	-1.05074	63.2853
ENST00000580190	ENSG00000291063	ENSG00000291063	novel transcript	lncRNA	FAIL	NO	NO	-1.0406	67.7629
ENST00000558187	ENST00000558187	ENSG00000291062	novel transcript	lncRNA	FAIL	NO	NO	-1.09082	52.3664
ENST00000701648	ENST00000701648	ENSG00000291061	novel transcript	lncRNA	FAIL	NO	NO	1.04001	71.8482
ENST00000685989	ENST00000685989	ENSG00000291061	novel transcript	lncRNA	FAIL	NO	NO	-1.01649	81.3928
ENST00000446662	ENSG00000291060	ENSG00000291060	novel transcript	lncRNA	FAIL	NO	NO	-1.01168	82.5758
ENST00000565892	ENSG00000291058	ENSG00000291058	novel transcript	lncRNA	FAIL	NO	NO	1.09679	52.3664
ENST00000562423	ENSG00000291058	ENSG00000291058	novel transcript	lncRNA	FAIL	NO	NO	-1.03645	75.3448
ENST00000546162	ABCC6P1	ENSG00000291057	ATP binding cassette subfamily C member 6 pseudogene 1	lncRNA	FAIL	NO	NO	-1.17107	17.8525
ENST00000701691	ABCC6P1	ENSG00000291057	ATP binding cassette subfamily C member 6 pseudogene 1	lncRNA	FAIL	NO	NO	-1.05409	71.8482
ENST00000565647	ABCC6P1	ENSG00000291057	ATP binding cassette subfamily C member 6 pseudogene 1	lncRNA	FAIL	NO	NO	-1.01268	82.5758
ENST00000701162	ABCC6P1	ENSG00000291057	ATP binding cassette subfamily C member 6 pseudogene 1	lncRNA	FAIL	NO	NO	-1.01241	82.5758
ENST00000475691	SEPTIN7P9_ENST00000685167	ENSG00000291056	septin 7 pseudogene 9	lncRNA	FAIL	NO	NO	-1.15309	6.49496
ENST00000686819	SEPTIN7P9_ENST00000685167	ENSG00000291056	septin 7 pseudogene 9	lncRNA	FAIL	NO	NO	-1.0987	30.6018
ENST00000701374	SEPTIN7P9_ENST00000685167	ENSG00000291056	septin 7 pseudogene 9	lncRNA	FAIL	NO	NO	-1.0987	30.6018
ENST00000489259	SEPTIN7P9_ENST00000685167	ENSG00000291056	septin 7 pseudogene 9	lncRNA	FAIL	NO	NO	-1.11034	35.3069
ENST00000685167	SEPTIN7P9_ENST00000685167	ENSG00000291056	septin 7 pseudogene 9	lncRNA	FAIL	NO	NO	-1.02186	79.8485
ENST00000689567	ENSG00000291055	ENSG00000291055	novel transcript	lncRNA	FAIL	NO	NO	1.03728	71.8482
ENST00000684972	ENSG00000291055	ENSG00000291055	novel transcript	lncRNA	FAIL	NO	NO	1.01537	77.8633
ENST00000652578	ENSG00000291055	ENSG00000291055	novel transcript	lncRNA	FAIL	NO	NO	-1.0993	17.8525
ENST00000690867	ENSG00000291055	ENSG00000291055	novel transcript	lncRNA	FAIL	NO	NO	-1.02598	71.8482
ENST00000691787	ENSG00000291055	ENSG00000291055	novel transcript	lncRNA	FAIL	NO	NO	-1.02285	77.8633
ENST00000689786	ENSG00000291055	ENSG00000291055	novel transcript	lncRNA	FAIL	NO	NO	-1.01115	81.3928
ENST00000693074	ENSG00000291055	ENSG00000291055	novel transcript	lncRNA	FAIL	NO	NO	-1.01452	81.3928
ENST00000436493	ENSG00000291055	ENSG00000291055	novel transcript	lncRNA	FAIL	NO	NO	-1.01179	81.3928
ENST00000693698	ENSG00000291054	ENSG00000291054	novel transcript	lncRNA	FAIL	NO	NO	1.03785	67.7629
ENST00000440604	ENSG00000291054	ENSG00000291054	novel transcript	lncRNA	FAIL	NO	NO	1.04519	71.8482
ENST00000438602	ENSG00000291054	ENSG00000291054	novel transcript	lncRNA	FAIL	NO	NO	1.00273	82.5758
ENST00000686432	ENSG00000291054	ENSG00000291054	novel transcript	lncRNA	FAIL	NO	NO	-1.04391	63.2853
ENST00000701203	CATSPER2P1	ENSG00000291053	cation channel sperm associated 2 pseudogene 1	lncRNA	FAIL	NO	NO	1.07818	52.3664
ENST00000687921	CATSPER2P1	ENSG00000291053	cation channel sperm associated 2 pseudogene 1	lncRNA	FAIL	NO	NO	1.05731	63.2853
ENST00000691160	CATSPER2P1	ENSG00000291053	cation channel sperm associated 2 pseudogene 1	lncRNA	FAIL	NO	NO	1.05731	63.2853
ENST00000701386	CATSPER2P1	ENSG00000291053	cation channel sperm associated 2 pseudogene 1	lncRNA	FAIL	NO	NO	1.04841	63.2853
ENST00000429276	CATSPER2P1	ENSG00000291053	cation channel sperm associated 2 pseudogene 1	lncRNA	FAIL	NO	NO	1.03713	71.8482
ENST00000446479	CATSPER2P1	ENSG00000291053	cation channel sperm associated 2 pseudogene 1	lncRNA	FAIL	NO	NO	1.02756	75.3448
ENST00000700962	CATSPER2P1	ENSG00000291053	cation channel sperm associated 2 pseudogene 1	lncRNA	FAIL	NO	NO	1.02716	75.3448
ENST00000416302	CATSPER2P1	ENSG00000291053	cation channel sperm associated 2 pseudogene 1	lncRNA	FAIL	NO	NO	-1.08936	63.2853
ENST00000381680	CATSPER2P1	ENSG00000291053	cation channel sperm associated 2 pseudogene 1	lncRNA	FAIL	NO	NO	-1.03184	75.3448
ENST00000692045	CATSPER2P1	ENSG00000291053	cation channel sperm associated 2 pseudogene 1	lncRNA	FAIL	NO	NO	-1.02911	77.8633
ENST00000687891	CATSPER2P1	ENSG00000291053	cation channel sperm associated 2 pseudogene 1	lncRNA	FAIL	NO	NO	-1.01312	81.3928
ENST00000689243	CATSPER2P1	ENSG00000291053	cation channel sperm associated 2 pseudogene 1	lncRNA	FAIL	NO	NO	-1.01017	82.5758
ENST00000429114	ABCC13	ENSG00000291052	ATP binding cassette subfamily C member 13 (pseudogene)	lncRNA	FAIL	NO	NO	1.01666	75.3448
ENST00000688378	ABCC13	ENSG00000291052	ATP binding cassette subfamily C member 13 (pseudogene)	lncRNA	FAIL	NO	NO	1.00459	82.5758
ENST00000690439	ABCC13	ENSG00000291052	ATP binding cassette subfamily C member 13 (pseudogene)	lncRNA	FAIL	NO	NO	-1.08598	30.6018
ENST00000688334	ABCC13	ENSG00000291052	ATP binding cassette subfamily C member 13 (pseudogene)	lncRNA	FAIL	NO	NO	-1.09657	46.2655
ENST00000691950	ABCC13	ENSG00000291052	ATP binding cassette subfamily C member 13 (pseudogene)	lncRNA	FAIL	NO	NO	-1.07148	46.2655
ENST00000689702	ABCC13	ENSG00000291052	ATP binding cassette subfamily C member 13 (pseudogene)	lncRNA	FAIL	NO	NO	-1.06659	52.3664
ENST00000701596	ABCC13	ENSG00000291052	ATP binding cassette subfamily C member 13 (pseudogene)	lncRNA	FAIL	NO	NO	-1.06585	52.3664
ENST00000701466	ABCC13	ENSG00000291052	ATP binding cassette subfamily C member 13 (pseudogene)	lncRNA	FAIL	NO	NO	-1.04102	71.8482
ENST00000701540	ABCC13	ENSG00000291052	ATP binding cassette subfamily C member 13 (pseudogene)	lncRNA	FAIL	NO	NO	-1.03771	71.8482
ENST00000701605	ABCC13	ENSG00000291052	ATP binding cassette subfamily C member 13 (pseudogene)	lncRNA	FAIL	NO	NO	-1.02897	75.3448
ENST00000690235	ABCC13	ENSG00000291052	ATP binding cassette subfamily C member 13 (pseudogene)	lncRNA	FAIL	NO	NO	-1.02897	75.3448
ENST00000685452	ABCC13	ENSG00000291052	ATP binding cassette subfamily C member 13 (pseudogene)	lncRNA	FAIL	NO	NO	-1.02669	77.8633
ENST00000692080	ABCC13	ENSG00000291052	ATP binding cassette subfamily C member 13 (pseudogene)	lncRNA	FAIL	NO	NO	-1.02669	77.8633
ENST00000690887	ABCC13	ENSG00000291052	ATP binding cassette subfamily C member 13 (pseudogene)	lncRNA	FAIL	NO	NO	-1.01143	82.5758
ENST00000481582	ABCC13	ENSG00000291052	ATP binding cassette subfamily C member 13 (pseudogene)	lncRNA	FAIL	NO	NO	-1.00775	83.4261
ENST00000467409	ABCC13	ENSG00000291052	ATP binding cassette subfamily C member 13 (pseudogene)	lncRNA	FAIL	NO	NO	-1.00292	83.9706
ENST00000471902	ABCC13	ENSG00000291052	ATP binding cassette subfamily C member 13 (pseudogene)	lncRNA	FAIL	NO	NO	-1.00197	84.027
ENST00000690952	ENSG00000291051	ENSG00000291051	novel transcript	lncRNA	FAIL	NO	NO	1.0893	52.3664
ENST00000701583	ENSG00000291051	ENSG00000291051	novel transcript	lncRNA	FAIL	NO	NO	-1.09081	52.3664
ENST00000571737	ENSG00000291051	ENSG00000291051	novel transcript	lncRNA	FAIL	NO	NO	-1.05261	71.8482
ENST00000701535	TEKT4P2	ENSG00000291050	tektin 4 pseudogene 2	lncRNA	FAIL	NO	NO	1.09688	52.3664
ENST00000688451	TEKT4P2	ENSG00000291050	tektin 4 pseudogene 2	lncRNA	FAIL	NO	NO	1.04001	75.3448
ENST00000701362	TEKT4P2	ENSG00000291050	tektin 4 pseudogene 2	lncRNA	FAIL	NO	NO	1.01354	79.8485
ENST00000691834	TEKT4P2	ENSG00000291050	tektin 4 pseudogene 2	lncRNA	FAIL	NO	NO	1.00584	82.5758
ENST00000685532	TEKT4P2	ENSG00000291050	tektin 4 pseudogene 2	lncRNA	FAIL	NO	NO	-1.02683	77.8633
ENST00000690096	TEKT4P2	ENSG00000291050	tektin 4 pseudogene 2	lncRNA	FAIL	NO	NO	-1.02683	77.8633
ENST00000687488	TEKT4P2	ENSG00000291050	tektin 4 pseudogene 2	lncRNA	FAIL	NO	NO	-1.01658	82.5758
ENST00000687537	TEKT4P2	ENSG00000291050	tektin 4 pseudogene 2	lncRNA	FAIL	NO	NO	-1.01658	82.5758
ENST00000688310	TEKT4P2	ENSG00000291050	tektin 4 pseudogene 2	lncRNA	FAIL	NO	NO	-1.01658	82.5758
ENST00000689141	TEKT4P2	ENSG00000291050	tektin 4 pseudogene 2	lncRNA	FAIL	NO	NO	-1.01658	82.5758
ENST00000690389	TEKT4P2	ENSG00000291050	tektin 4 pseudogene 2	lncRNA	FAIL	NO	NO	-1.01658	82.5758
ENST00000691190	TEKT4P2	ENSG00000291050	tektin 4 pseudogene 2	lncRNA	FAIL	NO	NO	-1.01658	82.5758
ENST00000692383	TEKT4P2	ENSG00000291050	tektin 4 pseudogene 2	lncRNA	FAIL	NO	NO	-1.01658	82.5758
ENST00000693307	TEKT4P2	ENSG00000291050	tektin 4 pseudogene 2	lncRNA	FAIL	NO	NO	-1.01658	82.5758
ENST00000700801	TEKT4P2	ENSG00000291050	tektin 4 pseudogene 2	lncRNA	FAIL	NO	NO	-1.01658	82.5758
ENST00000700865	TEKT4P2	ENSG00000291050	tektin 4 pseudogene 2	lncRNA	FAIL	NO	NO	-1.01658	82.5758
ENST00000700906	TEKT4P2	ENSG00000291050	tektin 4 pseudogene 2	lncRNA	FAIL	NO	NO	-1.01658	82.5758
ENST00000701131	TEKT4P2	ENSG00000291050	tektin 4 pseudogene 2	lncRNA	FAIL	NO	NO	-1.01658	82.5758
ENST00000701235	TEKT4P2	ENSG00000291050	tektin 4 pseudogene 2	lncRNA	FAIL	NO	NO	-1.01658	82.5758
ENST00000701285	TEKT4P2	ENSG00000291050	tektin 4 pseudogene 2	lncRNA	FAIL	NO	NO	-1.01658	82.5758
ENST00000701568	TEKT4P2	ENSG00000291050	tektin 4 pseudogene 2	lncRNA	FAIL	NO	NO	-1.01658	82.5758
ENST00000416067	TEKT4P2	ENSG00000291050	tektin 4 pseudogene 2	lncRNA	FAIL	NO	NO	-1.01647	82.5758
ENST00000690713	TEKT4P2	ENSG00000291050	tektin 4 pseudogene 2	lncRNA	FAIL	NO	NO	-1.00961	83.4261
ENST00000687888	TEKT4P2	ENSG00000291050	tektin 4 pseudogene 2	lncRNA	FAIL	NO	NO	-1.00097	84.027
ENST00000588159	FAM86B3P	ENSG00000291049	family with sequence similarity 86, member A pseudogene	lncRNA	FAIL	NO	NO	1.08405	58.0186
ENST00000701537	FAM86B3P	ENSG00000291049	family with sequence similarity 86, member A pseudogene	lncRNA	FAIL	NO	NO	1.02584	71.8482
ENST00000587202	FAM86B3P	ENSG00000291049	family with sequence similarity 86, member A pseudogene	lncRNA	FAIL	NO	NO	1.01727	77.8633
ENST00000522601	FAM86B3P	ENSG00000291049	family with sequence similarity 86, member A pseudogene	lncRNA	FAIL	NO	NO	-1.07132	30.6018
ENST00000591069	FAM86B3P	ENSG00000291049	family with sequence similarity 86, member A pseudogene	lncRNA	FAIL	NO	NO	-1.06685	40.5536
ENST00000691228	FAM86B3P	ENSG00000291049	family with sequence similarity 86, member A pseudogene	lncRNA	FAIL	NO	NO	-1.04059	63.2853
ENST00000690918	FAM86B3P	ENSG00000291049	family with sequence similarity 86, member A pseudogene	lncRNA	FAIL	NO	NO	-1.04855	63.2853
ENST00000590591	FAM86B3P	ENSG00000291049	family with sequence similarity 86, member A pseudogene	lncRNA	FAIL	NO	NO	-1.04886	71.8482
ENST00000532983	ENSG00000291047	ENSG00000291047	novel transcript	lncRNA	FAIL	NO	NO	1.08516	63.2853
ENST00000700721	ENSG00000291046	ENSG00000291046	novel transcript	lncRNA	FAIL	NO	NO	1.03197	71.8482
ENST00000691775	ENSG00000291046	ENSG00000291046	novel transcript	lncRNA	FAIL	NO	NO	1.01368	77.8633
ENST00000700879	ENSG00000291046	ENSG00000291046	novel transcript	lncRNA	FAIL	NO	NO	1.00877	79.8485
ENST00000424756	ENSG00000291046	ENSG00000291046	novel transcript	lncRNA	FAIL	NO	NO	-1.00906	82.5758
ENST00000432689	ENST00000432689	ENSG00000291045	novel transcript	lncRNA	FAIL	NO	NO	1.00007	83.7867
ENST00000398241	ENSG00000291044	ENSG00000291044	novel transcript	lncRNA	FAIL	NO	NO	1.04374	71.8482
ENST00000690134	ENSG00000291044	ENSG00000291044	novel transcript	lncRNA	FAIL	NO	NO	-1.0896	58.0186
ENST00000686994	ENSG00000291044	ENSG00000291044	novel transcript	lncRNA	FAIL	NO	NO	-1.06069	63.2853
ENST00000691627	ENSG00000291044	ENSG00000291044	novel transcript	lncRNA	FAIL	NO	NO	-1.06069	63.2853
ENST00000692296	ENSG00000291044	ENSG00000291044	novel transcript	lncRNA	FAIL	NO	NO	-1.06069	63.2853
ENST00000700783	ENSG00000291044	ENSG00000291044	novel transcript	lncRNA	FAIL	NO	NO	-1.06069	63.2853
ENST00000687229	ENSG00000291044	ENSG00000291044	novel transcript	lncRNA	FAIL	NO	NO	-1.0324	71.8482
ENST00000691409	ENSG00000291044	ENSG00000291044	novel transcript	lncRNA	FAIL	NO	NO	-1.0324	71.8482
ENST00000691581	ENSG00000291044	ENSG00000291044	novel transcript	lncRNA	FAIL	NO	NO	-1.0324	71.8482
ENST00000692127	ENSG00000291044	ENSG00000291044	novel transcript	lncRNA	FAIL	NO	NO	-1.0324	71.8482
ENST00000689368	ENSG00000291044	ENSG00000291044	novel transcript	lncRNA	FAIL	NO	NO	-1.03383	75.3448
ENST00000691729	ENSG00000291044	ENSG00000291044	novel transcript	lncRNA	FAIL	NO	NO	-1.03383	75.3448
ENST00000701161	ENSG00000291044	ENSG00000291044	novel transcript	lncRNA	FAIL	NO	NO	-1.03383	75.3448
ENST00000701279	ENSG00000291044	ENSG00000291044	novel transcript	lncRNA	FAIL	NO	NO	-1.03383	75.3448
ENST00000688409	ENSG00000291044	ENSG00000291044	novel transcript	lncRNA	FAIL	NO	NO	-1.02087	77.8633
ENST00000689110	ENSG00000291044	ENSG00000291044	novel transcript	lncRNA	FAIL	NO	NO	-1.00737	83.4261
ENST00000461808	ENSG00000291044	ENSG00000291044	novel transcript	lncRNA	FAIL	NO	NO	-1.0022	83.9706
ENST00000507952	GLUD1P3	ENSG00000291043	glutamate dehydrogenase 1 pseudogene 3	lncRNA	FAIL	NO	NO	-1.03919	71.8482
ENST00000688348	GLUD1P3	ENSG00000291043	glutamate dehydrogenase 1 pseudogene 3	lncRNA	FAIL	NO	NO	-1.02997	75.3448
ENST00000686626	GLUD1P3	ENSG00000291043	glutamate dehydrogenase 1 pseudogene 3	lncRNA	FAIL	NO	NO	-1.02059	79.8485
ENST00000690102	GLUD1P3	ENSG00000291043	glutamate dehydrogenase 1 pseudogene 3	lncRNA	FAIL	NO	NO	-1.01354	81.3928
ENST00000687252	ENSG00000291042	ENSG00000291042	novel transcript	lncRNA	FAIL	NO	NO	1.14076	46.2655
ENST00000497521	ENSG00000291042	ENSG00000291042	novel transcript	lncRNA	FAIL	NO	NO	1.14037	46.2655
ENST00000460564	ENSG00000291042	ENSG00000291042	novel transcript	lncRNA	FAIL	NO	NO	1.101	52.3664
ENST00000490470	ENSG00000291042	ENSG00000291042	novel transcript	lncRNA	FAIL	NO	NO	1.04466	63.2853
ENST00000692717	ENSG00000291041	ENSG00000291041	novel transcript	lncRNA	FAIL	NO	NO	1.0697	58.0186
ENST00000687945	ENSG00000291041	ENSG00000291041	novel transcript	lncRNA	FAIL	NO	NO	1.04203	71.8482
ENST00000701112	ENSG00000291041	ENSG00000291041	novel transcript	lncRNA	FAIL	NO	NO	-1.1042	46.2655
ENST00000381871	ENSG00000291041	ENSG00000291041	novel transcript	lncRNA	FAIL	NO	NO	-1.12531	46.2655
ENST00000429698	ENSG00000291041	ENSG00000291041	novel transcript	lncRNA	FAIL	NO	NO	-1.04773	63.2853
ENST00000700979	ENSG00000291041	ENSG00000291041	novel transcript	lncRNA	FAIL	NO	NO	-1.04681	63.2853
ENST00000692241	ENSG00000291041	ENSG00000291041	novel transcript	lncRNA	FAIL	NO	NO	-1.03641	67.7629
ENST00000649209	ENSG00000291041	ENSG00000291041	novel transcript	lncRNA	FAIL	NO	NO	-1.03064	71.8482
ENST00000688575	ENSG00000291041	ENSG00000291041	novel transcript	lncRNA	FAIL	NO	NO	-1.04826	75.3448
ENST00000688349	ENSG00000291041	ENSG00000291041	novel transcript	lncRNA	FAIL	NO	NO	-1.02683	75.3448
ENST00000685124	ENSG00000291041	ENSG00000291041	novel transcript	lncRNA	FAIL	NO	NO	-1.00891	83.4261
ENST00000688513	ENSG00000291041	ENSG00000291041	novel transcript	lncRNA	FAIL	NO	NO	-1.00891	83.4261
ENST00000686122	ENSG00000291039	ENSG00000291039	novel transcript	lncRNA	FAIL	NO	NO	1.05365	71.8482
ENST00000559270	ENSG00000291039	ENSG00000291039	novel transcript	lncRNA	FAIL	NO	NO	-1.01164	81.3928
ENST00000687238	ENSG00000291038	ENSG00000291038	novel transcript	lncRNA	FAIL	NO	NO	1.06733	58.0186
ENST00000555016	ENSG00000291038	ENSG00000291038	novel transcript	lncRNA	FAIL	NO	NO	1.06698	58.0186
ENST00000700970	ENSG00000291038	ENSG00000291038	novel transcript	lncRNA	FAIL	NO	NO	1.07341	58.0186
ENST00000448991	ENSG00000291036	ENSG00000291036	novel transcript	lncRNA	FAIL	NO	NO	1.04688	71.8482
ENST00000690158	RRP7BP	ENSG00000291035	ribosomal RNA processing 7 homolog B, pseudogene	lncRNA	FAIL	NO	NO	1.02441	75.3448
ENST00000437211	RRP7BP	ENSG00000291035	ribosomal RNA processing 7 homolog B, pseudogene	lncRNA	FAIL	NO	NO	-1.07424	52.3664
ENST00000458605	RRP7BP	ENSG00000291035	ribosomal RNA processing 7 homolog B, pseudogene	lncRNA	FAIL	NO	NO	-1.05784	63.2853
ENST00000692308	RRP7BP	ENSG00000291035	ribosomal RNA processing 7 homolog B, pseudogene	lncRNA	FAIL	NO	NO	-1.0141	82.5758
ENST00000700886	RRP7BP	ENSG00000291035	ribosomal RNA processing 7 homolog B, pseudogene	lncRNA	FAIL	NO	NO	-1.0141	82.5758
ENST00000700919	RRP7BP	ENSG00000291035	ribosomal RNA processing 7 homolog B, pseudogene	lncRNA	FAIL	NO	NO	-1.0141	82.5758
ENST00000692200	RRP7BP	ENSG00000291035	ribosomal RNA processing 7 homolog B, pseudogene	lncRNA	FAIL	NO	NO	-1.00042	84.027
ENST00000493160	ENSG00000291034	ENSG00000291034	novel transcript	lncRNA	FAIL	NO	NO	1.02934	71.8482
ENST00000651835	ENSG00000291034	ENSG00000291034	novel transcript	lncRNA	FAIL	NO	NO	1.0149	77.8633
ENST00000700889	ENSG00000291034	ENSG00000291034	novel transcript	lncRNA	FAIL	NO	NO	1.01298	77.8633
ENST00000700898	ENSG00000291034	ENSG00000291034	novel transcript	lncRNA	FAIL	NO	NO	1.01298	77.8633
ENST00000382963	ENSG00000291034	ENSG00000291034	novel transcript	lncRNA	FAIL	NO	NO	1.00948	79.8485
ENST00000357871	ENSG00000291034	ENSG00000291034	novel transcript	lncRNA	FAIL	NO	NO	-1.02723	75.3448
ENST00000700901	ENSG00000291034	ENSG00000291034	novel transcript	lncRNA	FAIL	NO	NO	-1.01988	77.8633
ENST00000651802	ENSG00000291034	ENSG00000291034	novel transcript	lncRNA	FAIL	NO	NO	-1.01892	77.8633
ENST00000447520	TXLNGY_ENST00000589075	ENSG00000291033	taxilin gamma pseudogene, Y-linked	lncRNA	FAIL	NO	NO	1.08532	52.3664
ENST00000589075	TXLNGY_ENST00000589075	ENSG00000291033	taxilin gamma pseudogene, Y-linked	lncRNA	FAIL	NO	NO	1.05802	63.2853
ENST00000588613	TXLNGY_ENST00000589075	ENSG00000291033	taxilin gamma pseudogene, Y-linked	lncRNA	FAIL	NO	NO	1.04786	67.7629
ENST00000488280	TXLNGY_ENST00000589075	ENSG00000291033	taxilin gamma pseudogene, Y-linked	lncRNA	FAIL	NO	NO	1.04676	67.7629
ENST00000688167	TXLNGY_ENST00000589075	ENSG00000291033	taxilin gamma pseudogene, Y-linked	lncRNA	FAIL	NO	NO	1.03469	71.8482
ENST00000686158	TXLNGY_ENST00000589075	ENSG00000291033	taxilin gamma pseudogene, Y-linked	lncRNA	FAIL	NO	NO	1.03111	71.8482
ENST00000538014	TXLNGY_ENST00000589075	ENSG00000291033	taxilin gamma pseudogene, Y-linked	lncRNA	FAIL	NO	NO	1.01964	75.3448
ENST00000459719	TXLNGY_ENST00000589075	ENSG00000291033	taxilin gamma pseudogene, Y-linked	lncRNA	FAIL	NO	NO	1.0139	77.8633
ENST00000593000	TXLNGY_ENST00000589075	ENSG00000291033	taxilin gamma pseudogene, Y-linked	lncRNA	FAIL	NO	NO	1.01161	79.8485
ENST00000407724	TXLNGY_ENST00000589075	ENSG00000291033	taxilin gamma pseudogene, Y-linked	lncRNA	FAIL	NO	NO	-1.05945	52.3664
ENST00000447202	TXLNGY_ENST00000589075	ENSG00000291033	taxilin gamma pseudogene, Y-linked	lncRNA	FAIL	NO	NO	-1.04625	63.2853
ENST00000700762	TXLNGY_ENST00000589075	ENSG00000291033	taxilin gamma pseudogene, Y-linked	lncRNA	FAIL	NO	NO	-1.04608	67.7629
ENST00000253320	TXLNGY_ENST00000589075	ENSG00000291033	taxilin gamma pseudogene, Y-linked	lncRNA	FAIL	NO	NO	-1.03161	71.8482
ENST00000686905	TXLNGY_ENST00000589075	ENSG00000291033	taxilin gamma pseudogene, Y-linked	lncRNA	FAIL	NO	NO	-1.02954	75.3448
ENST00000693214	TXLNGY_ENST00000589075	ENSG00000291033	taxilin gamma pseudogene, Y-linked	lncRNA	FAIL	NO	NO	-1.00556	83.4261
ENST00000687423	ENSG00000291032	ENSG00000291032	novel transcript	lncRNA	FAIL	NO	NO	-1.07059	71.8482
ENST00000651211	ENSG00000291032	ENSG00000291032	novel transcript	lncRNA	FAIL	NO	NO	-1.0705	71.8482
ENST00000455909	FKBP9P1_ENST00000455909	ENSG00000291029	FKBP prolyl isomerase 9 pseudogene 1	lncRNA	FAIL	NO	NO	1.02889	71.8482
ENST00000559958	UBE2Q2P1	ENSG00000291027	UBE2Q2 pseudogene 1	lncRNA	FAIL	NO	NO	1.12971	63.2853
ENST00000558251	UBE2Q2P1	ENSG00000291027	UBE2Q2 pseudogene 1	lncRNA	FAIL	NO	NO	1.03161	75.3448
ENST00000559871	UBE2Q2P1	ENSG00000291027	UBE2Q2 pseudogene 1	lncRNA	FAIL	NO	NO	1.02166	75.3448
ENST00000339094	UBE2Q2P1	ENSG00000291027	UBE2Q2 pseudogene 1	lncRNA	FAIL	NO	NO	-1.04564	63.2853
ENST00000561403	UBE2Q2P1	ENSG00000291027	UBE2Q2 pseudogene 1	lncRNA	FAIL	NO	NO	-1.01716	77.8633
ENST00000414190	ENSG00000291026	ENSG00000291026	novel transcript	lncRNA	FAIL	NO	NO	-1.17136	35.3069
ENST00000590226	ENSG00000291024	ENSG00000291024	novel transcript	lncRNA	FAIL	NO	NO	1.068	58.0186
ENST00000448242	ENSG00000291021	ENSG00000291021	novel transcript	lncRNA	FAIL	NO	NO	1.05852	58.0186
[truncated: 32,294 more rows]

## Sheet: S4_LMR vs NMLMR_Baseline_DE
STEPS TAKEN TO PASS FILTER
[truncated: 33,984 more rows]

## Sheet: S5_dLLMvsdGE
STEPS TAKEN TO PASS FILTER 2																													STEPS TAKEN TO PASS FILTER 1
[truncated: 33,984 more rows]
[truncated: 7 more columns]

[truncated: 6 more sheets: S6_110 ncRNA Genes Summary, S7_110ncRNA vs 2 large RNA Seq, S8_MEGENA_Index, S9_MEGENA_Module Lists, S10_MEGENA_GO Results, S11_ClusterProfile_Network]
